# Supplementary material for: State equity participation and financing constraints of private enterprises in China: Based on the competitive pressure perspective
Source: PLoS One. 2023 Nov 15;18(11):e0292817. doi: 10.1371/journal.pone.0292817 (PMC10650989; doi:10.1371/journal.pone.0292817)
Supplement: S1 Data — (XLSX) [file pone.0292817.s001.xlsx]

## Sheet: Sheet1
group	scale	listed	PSP	pressure	FC	industry	city	SP	convenience	export	demand	application	IV1	IV	_support	SP_group	SP_listed	age	obstacles_court	obstacles_tax	SP_age	older
0	2.30259	0	0	2	1	15	10	0	2	0	1	0	1	2.24074	On support	0	0	2.56495	3	3	0	1
1	2.99573	0	0	2	0	15	9	0	0	1	1	1	1	2.60577	Off support	0	0	2.3979	2	3	0	0
0	2.30259	0	0	0	0	15	10	0	0	0	0	0	1.01562	2.24074	On support	0	0	2.77259	3	3	0	1
0	3.68888	1	0	2	0	15	1	0	2	1	1	1	1	0.306123	Off support	0	0	2.89037	3	0	0	1
1	2.48491	0	0	0	1	15	18	0	0	0	1	1	1.01562	0.761905	On support	0	0	2.94444	3	0	0	1
0	0.693147	0	0	2	0	15	7	0	0	0	0	0	1	5.52688	Off support	0	0	2.83321	2	0	0	1
0	2.99573	0	0	0	0	15	18	0	2	0	1	1	1.01562	0.761905	Off support	0	0	3.17805	2	1	0	1
0	2.70805	0	0	0	0	15	18	0	0	0	1	1	1.01562	0.761905	Off support	0	0	2.77259	3	2	0	1
0	2.70805	0	0	1	0	15	18	0	1	0	1	1	1.00781	0.761905	On support	0	0	2.30259	3	1	0	0
0	4.60517	0	51	0	0	15	9	1	2	1	1	1	1.01562	2.11538	On support	0	0	2.99573	3	2	2.99573	1
0	2.99573	0	0	1	1	15	7	0	1	0	1	0	1.00781	5.52688	On support	0	0	2.19722	1	1	0	0
0	5.29832	0	0	2	0	15	18	0	2	0	1	1	1	0.761905	Off support	0	0	2.48491	3	3	0	0
0	2.70805	0	0	0	0	15	18	0	1	0	1	1	1.01562	0.761905	On support	0	0	1.60944	2	0	0	0
1	6.21461	0	0	3	0	15	18	0	1	0	1	1	0.992188	0.761905	Off support	0	0	2.89037	3	2	0	1
0	3.68888	0	0	2	0	15	3	0	0	1	0	0	1	0	Off support	0	0	2.83321	2	1	0	1
0	2.99573	0	0	0	0	15	15	0	3	0	1	1	1.01562	0.181818	On support	0	0	2.3979	2	1	0	0
0	1.94591	0	0	2	1	15	3	0	0	0	1	0	1	0	Off support	0	0	3.04452	4	1	0	1
0	2.30259	0	0	2	0	15	23	0	0	0	0	0	1	6.48276	Off support	0	0	3.09104	2	0	0	1
1	2.99573	0	0	2	0	15	18	0	4	0	1	1	1	0.761905	Off support	0	0	3.33221	3	2	0	1
1	1.79176	0	0	2	1	15	18	0	1	0	1	0	1	0.761905	Off support	0	0	2.89037	2	3	0	1
0	4.60517	0	90	0	0	15	19	1	0	0	0	0	1.01562	16.5688	On support	0	0	2.19722	2	0	2.19722	0
0	0.693147	0	0	1	0	15	7	0	0	0	0	0	1.00781	5.52688	On support	0	0	2.48491	2	0	0	0
0	3.21888	0	0	2	1	15	5	0	1	0	1	0	1	0.136364	On support	0	0	2.48491	3	3	0	0
0	5.8861	0	87	0	0	15	19	1	0	0	0	0	1.01562	16.5963	On support	0	0	2.48491	2	0	2.48491	0
0	4.60517	0	0	2	0	15	7	0	0	1	1	1	1	5.52688	Off support	0	0	1.38629	2	0	0	0
0	2.30259	0	0	3	0	15	7	0	0	0	1	1	0.992188	5.52688	Off support	0	0	2.94444	3	0	0	1
0	5.43808	0	87	0	0	15	19	1	0	0	0	0	1.01562	16.5963	Off support	0	0	2.89037	2	0	2.89037	1
0	4.23411	0	0	2	1	15	5	0	2	0	1	0	1	0.136364	Off support	0	0	2.70805	2	3	0	1
0	4.09434	0	0	2	0	15	3	0	1	1	1	1	1	0	Off support	0	0	2.70805	2	1	0	1
0	3.68888	0	0	1	0	15	19	0	0	1	0	0	1.00781	17.3945	Off support	0	0	2.89037	3	0	0	1
0	3.33221	0	0	1	1	15	1	0	2	0	1	0	1.00781	0.306123	Off support	0	0	3.04452	3	0	0	1
0	3.17805	0	0	1	0	15	5	0	1	0	1	1	1.00781	0.136364	On support	0	0	2.30259	2	1	0	0
0	3.4012	0	0	4	0	15	25	0	1	0	1	1	0.984375	2.44928	Off support	0	0	2.77259	3		0	1
1	1.38629	0	0	1	0	15	19	0	0	0	0	0	1.00781	17.3945	Off support	0	0	1.94591	3	0	0	0
0	3.91202	0	0	0	0	15	3	0	1	0	1	1	1.01562	0	Off support	0	0	2.77259	2	0	0	1
0	2.99573	0	0	1	1	15	19	0	1	0	1	0	1.00781	17.3945	On support	0	0	2.19722	3	1	0	0
0	4.44265	0	0	2	0	15	5	0	2	0	1	1	1	0.136364	Off support	0	0	2.63906	2	2	0	1
0	0.693147	0	90	0	0	15	19	1	0	0	0	0	1.01562	16.5688	On support	0	0	2.3979	2	0	2.3979	0
0	4.70048	0	0	0	0	15	1	0	0	0	0	0	1.01562	0.306123	Off support	0	0	0.693147	3	0	0	0
0	3.91202	0	0	1	0	15	8	0	1	0	0	0	1.00781	0.0666667	Off support	0	0	2.94444	3	0	0	1
0	4.86754	0	0	0	0	15	24	0	0	1	0	0	1.01562	0	On support	0	0	2.89037	2	2	0	1
0	1.79176	0	0	2	0	15	20	0	3	0	1	1	1	1.89524	Off support	0	0	1.38629	3	2	0	0
0	4.56435	0	0	0	0	15	20	0	0	0	1	1	1.01562	1.89524	Off support	0	0	2.07944	3	0	0	0
0	3.4012	0	0	0	0	15	7	0	0	0	0	0	1.01562	5.52688	On support	0	0	2.3979	4	0	0	0
0	4.02535	0	0	1	0	15	5	0	1	1	1	1	1.00781	0.136364	Off support	0	0	2.94444	3	2	0	1
0	4.38203	0	0	0	0	15	24	0	1	1	1	1	1.01562	0	On support	0	0	2.99573	3	2	0	1
0	2.70805	0	0	3	0	15	24	0	1	0	1	1	0.992188	0	Off support	0	0	2.07944	2	2	0	0
0	2.99573	0	0	3	0	15	20	0	2	0	1	1	0.992188	1.89524	Off support	0	0	2.56495	3	0	0	1
1	3.4012	0	0	0	0	15	20	0	0	0	1	1	1.01562	1.89524	On support	0	0	2.3979	4	0	0	0
0	3.68888	0	0	0	0	15	13	0	0	0	0	0	1.01562	3.05618	On support	0	0	2.07944	2	0	0	0
1	4.70048	0	0	0	0	15	20	0	0	0	0	0	1.01562	1.89524	Off support	0	0	1.94591	4	0	0	0
0	4.09434	0	0	0	1	15	10	0	2	0	1	0	1.01562	2.24074	On support	0	0	2.48491	3	3	0	0
0	1.79176	0	0	2	1	15	20	0	0	0	1	1	1	1.89524	On support	0	0	2.30259	2	1	0	0
0	3.91202	1	0	1	0	15	13	0	1	0	0	0	1.00781	3.05618	Off support	0	0	3.29584	3	1	0	1
0	4.09434	0	0	3	0	15	20	0	1	0	1	1	0.992188	1.89524	On support	0	0	2.83321	3	0	0	1
1	4.60517	0	0	0	1	15	13	0	0	0	1	0	1.01562	3.05618	Off support	0	0	2.07944	3	0	0	0
0	2.63906	0	0	1	0	15	12	0	0	0	0	0	1.00781	0.678571	On support	0	0	2.48491	3	1	0	0
0	2.07944	0	0	0	0	15	10	0	0	0	0	0	1.01562	2.24074	On support	0	0	2.70805	3	3	0	1
0	3.17805	0	0	0	0	15	6	0	1	0	0	0	1.01562	0	Off support	0	0	2.77259	2	0	0	1
0	2.99573	0	0	2	0	15	3	0	1	0	1	1	1	0	Off support	0	0	2.89037	3	0	0	1
0	3.82864	0	0	4	0	15	23	0	0	0	1	1	0.984375	6.48276	On support	0	0	2.63906	2	0	0	1
0	3.91202	0	0	1	0	15	2	0	0	1	0	0	1.00781	0	Off support	0	0	3.09104	1	0	0	1
0	4.31749	0	0	1	1	15	12	0	2	0	1	0	1.00781	0.678571	On support	0	0	2.63906	2	1	0	1
0	3.4012	0	0	1	0	15	25	0	3	0	1	1	1.00781	2.44928	Off support	0	0	2.89037	2	3	0	1
0	2.30259	0	0	0	0	15	10	0	0	0	0	0	1.01562	2.24074	On support	0	0	2.56495	3	3	0	1
0	4.33073	0	0	2	1	15	12	0	3	1	1	0	1	0.678571	Off support	0	0	2.48491	3	1	0	0
0	3.55535	0	0	2	0	15	1	0	0	0	0	0	1	0.306123	Off support	0	0	2.70805	3	0	0	1
0	2.99573	0	0	0	0	15	2	0	0	0	1	1	1.01562	0	On support	0	0	2.30259	3	1	0	0
0	5.99146	0	70	3	0	15	23	1	3	0	1	1	0.992188	5.27586	On support	0	0	3.29584	3	0	3.29584	1
0	3.4012	0	0	0	0	15	6	0	0	0	0	0	1.01562	0	Off support	0	0	2.83321	3	0	0	1
0	4.27667	0	0	0	1	15	22	0	1	0	1	0	1.01562	4.51899	Off support	0	0	1.79176	4	0	0	0
0	4.27667	0	0	0	1	15	22	0	1	0	1	0	1.01562	4.51899	On support	0	0	2.83321	4	0	0	1
0	1.60944	0	0	1	1	15	8	0	1	0	1	0	1.00781	0.0666667	On support	0	0	2.30259	3	0	0	0
0	4.21951	0	0	2	0	15	12	0	2	0	1	1	1	0.678571	Off support	0	0	2.83321	2	2	0	1
1	4.70048	0	0	2	0	15	12	0	1	1	0	0	1	0.678571	Off support	0	0	2.99573	2	3	0	1
0	1.60944	0	0	1	0	15	8	0	1	0	0	0	1.00781	0.0666667	On support	0	0	2.30259	3	0	0	0
0	3.91202	0	0	0	0	15	2	0	0	0	0	0	1.01562	0	On support	0	0	2.94444	3	3	0	1
0	2.70805	0	0	1	0	15	6	0	0	1	0	0	1.00781	0	Off support	0	0	2.89037	2	0	0	1
0	2.99573	0	0	1	0	15	1	0	1	0	0	0	1.00781	0.306123	On support	0	0	2.63906	3	0	0	1
0	1.38629	0	0	2	1	15	12	0	1	0	1	0	1	0.678571	On support	0	0	2.48491	2	1	0	0
0	5.43808	0	90	0	0	15	22	1	0	0	0	0	1.01562	3.37975	On support	0	0	3.21888	2	0	3.21888	1
0	3.82864	0	73	0	1	15	7	1	2	0	1	0	1.01562	4.74193	On support	0	0	2.56495	3	1	2.56495	1
0	3.68888	0	0	0	0	15	24	0	0	0	0	0	1.01562	0	Off support	0	0	2.63906	3	1	0	1
0	3.91202	0	0	2	0	15	17	0	0	0	0	0	1	2.73267	Off support	0	0	1.94591	2	0	0	0
0	3.4012	0	0	0	0	15	16	0	0	0	0	0	1.01562	27.0116	On support	0	0	2.56495	4	0	0	1
0	4.60517	0	0	0	0	15	16	0	0	0	1	1	1.01562	27.0116	Off support	0	0	1.60944	3	0	0	0
1	6.21461	0	0	0	1	15	4	0	0	0	1	0	1.01562	3.26531	Off support	0	0	2.77259	3	1	0	1
0	2.70805	0	0	1	0	15	9	0	1	0	1	1	1.00781	2.60577	On support	0	0	2.83321	2	2	0	1
0	3.13549	0	0	1	0	15	16	0	0	0	0	0	1.00781	27.0116	Off support	0	0	2.77259	3	0	0	1
0	3.4012	0	0	0	1	15	6	0	1	0	1	1	1.01562	0	Off support	0	0	2.83321	3	2	0	1
0	1.09861	0	0	0	0	15	16	0	0	0	0	0	1.01562	27.0116	On support	0	0	2.07944	4	0	0	0
0	2.30259	0	0	1	1	15	4	0	1	0	1	0	1.00781	3.26531	On support	0	0	2.89037	3	0	0	1
0	3.4012	0	0	0	0	15	16	0	0	0	0	0	1.01562	27.0116	Off support	0	0	2.83321	3	0	0	1
0	3.55535	0	0	1	0	15	7	0	0	0	1	1	1.00781	5.52688	On support	0	0	2.89037	3	0	0	1
0	4.2485	0	0	1	1	15	16	0	1	1	1	0	1.00781	27.0116	Off support	0	0	2.30259	2	1	0	0
0	2.48491	0	0	1	0	15	4	0	1	0	0	0	1.00781	3.26531	On support	0	0	2.07944	3	1	0	0
0	4.60517	0	0	0	0	15	15	0	2	0	1	1	1.01562	0.181818	Off support	0	0	2.89037	2	1	0	1
0	4.09434	0	0	0	0	15	17	0	0	1	1	1	1.01562	2.73267	Off support	0	0	2.30259	4	0	0	0
0	1.60944	0	0	1	1	15	4	0	1	0	1	0	1.00781	3.26531	On support	0	0	2.3979	2	0	0	0
0	3.21888	0	0	2	0	15	17	0	0	0	1	1	1	2.73267	On support	0	0	2.30259	3	1	0	0
0	2.48491	0	0	2	0	15	9	0	0	0	0	0	1	2.60577	Off support	0	0	3.04452	3	1	0	1
0	1.60944	0	0	1	0	15	8	0	1	0	0	0	1.00781	0.0666667	On support	0	0	2.48491	3	1	0	0
0	5.37064	0	0	2	1	15	15	0	3	0	1	0	1	0.181818	Off support	0	0	2.83321	2	1	0	1
0	3.4012	0	0	1	0	15	24	0	1	0	0	0	1.00781	0	Off support	0	0	2.99573	2	3	0	1
0	1.79176	0	0	1	1	15	4	0	2	1	1	0	1.00781	3.26531	Off support	0	0	2.30259	3	0	0	0
0	5.70378	0	0	0	0	15	17	0	0	1	0	0	1.01562	2.73267	On support	0	0	2.89037	3	0	0	1
0	1.79176	0	0	1	1	15	15	0	1	0	1	0	1.00781	0.181818	On support	0	0	2.70805	2	1	0	1
0	2.30259	0	0	3	1	15	17	0	1	0	1	0	0.992188	2.73267	Off support	0	0	2.70805	4	0	0	1
0	2.19722	0	0	0	0	15	17	0	1	0	0	0	1.01562	2.73267	On support	0	0	2.56495	3	0	0	1
0	2.99573	0	0	2	1	15	15	0	1	0	1	0	1	0.181818	On support	0	0	2.30259	3	1	0	0
0	3.4012	0	0	1	1	15	15	0	2	0	1	0	1.00781	0.181818	On support	0	0	2.77259	3	1	0	1
0	3.68888	0	0	1	0	15	17	0	0	1	1	1	1.00781	2.73267	Off support	0	0	2.77259	2	0	0	1
0	3.4012	0	0	1	0	15	8	0	1	0	0	0	1.00781	0.0666667	Off support	0	0	3.73767	3	1	0	1
0	3.4012	0	0	0	0	15	9	0	1	1	0	0	1.01562	2.60577	Off support	0	0	2.63906	3	3	0	1
0	4.00733	0	0	0	0	15	11	0	0	0	0	0	1.01562	1.53846	On support	0	0	2.30259	1	0	0	0
0	5.70378	0	0	1	0	15	9	0	1	1	1	1	1.00781	2.60577	Off support	0	0	2.70805	2	2	0	1
0	1.60944	0	0	0	0	15	9	0	0	1	0	0	1.01562	2.60577	On support	0	0	2.99573	3	3	0	1
0	3.4012	0	0	2	0	15	6	0	0	0	0	0	1	0	Off support	0	0	2.56495	3	1	0	1
1	4.78749	0	0	1	0	15	11	0	1	0	1	1	1.00781	1.53846	Off support	0	0	2.30259	3	1	0	0
0	4.38203	0	0	1	0	15	7	0	1	1	0	0	1.00781	5.52688	Off support	0	0	2.3979	3	1	0	0
0	3.4012	0	0	1	0	15	11	0	1	1	1	1	1.00781	1.53846	Off support	0	0	2.3979	4	1	0	0
0	2.70805	0	0	1	1	15	11	0	2	0	1	0	1.00781	1.53846	On support	0	0	2.56495	3	1	0	1
0	2.99573	0	0	0	0	15	9	0	0	0	0	0	1.01562	2.60577	On support	0	0	3.29584	3	4	0	1
0	3.63759	0	0	1	0	15	11	0	1	0	1	1	1.00781	1.53846	On support	0	0	2.30259	3	1	0	0
0	4.60517	0	0	0	1	15	10	0	2	0	1	0	1.01562	2.24074	On support	0	0	2.30259	3	3	0	0
0	4.15888	0	0	1	0	15	11	0	1	0	1	1	1.00781	1.53846	On support	0	0	2.56495	3	1	0	1
0	1.60944	0	0	2	1	15	10	0	2	0	1	0	1	2.24074	On support	0	0	2.48491	3	3	0	0
1	4.00733	0	0	1	0	15	11	0	1	0	1	1	1.00781	1.53846	Off support	0	0	1.94591	3	1	0	0
0	2.70805	0	0	0	1	15	10	0	1	0	1	0	1.01562	2.24074	On support	0	0	2.48491	2	3	0	0
0	2.30259	0	0	1	0	17	14	0	0	0	0	0	0.928	2.14634	On support	0	0	2.56495	3	0	0	1
0	3.68888	0	0	0	0	17	2	0	0	1	0	0	0.936	0	Off support	0	0	2.89037	1	0	0	1
1	7.6009	0	0	0	0	17	18	0	1	1	1	1	0.936	0.761905	On support	0	0	2.56495	3	2	0	1
0	1.94591	0	0	3	1	17	5	0	3	1	1	0	0.912	0.136364	Off support	0	0	2.63906	3	4	0	1
0	3.4012	0	0	3	1	17	6	0	2	1	1	0	0.912	0	Off support	0	0	0.693147	2	3	0	0
0	2.30259	0	0	1	1	17	22	0	1	0	1	0	0.928	4.51899	On support	0	0	2.48491	3	0	0	0
0	1.60944	0	0	2	0	17	6	0	0	1	0	0	0.92	0	Off support	0	0	2.63906	2	0	0	1
0	3.73767	0	0	0	0	17	25	0	1	0	1	1	0.936	2.44928	On support	0	0	2.77259	2	0	0	1
0	2.99573	0	0	1	1	17	10	0	2	0	1	0	0.928	2.24074	On support	0	0	2.70805	3	3	0	1
0	2.99573	0	0	1	0	17	8	0	0	0	0	0	0.928	0.0666667	On support	0	0	2.56495	3	0	0	1
0	3.4012	0	0	0	0	17	10	0	0	0	0	0	0.936	2.24074	Off support	0	0	1.79176	3	3	0	0
0	2.99573	0	0	1	0	17	8	0	0	0	0	0	0.928	0.0666667	On support	0	0	2.56495	3	0	0	1
0	3.55535	0	0	0	0	17	8	0	0	1	0	0	0.936	0.0666667	On support	0	0	1.79176	3	1	0	0
0	2.99573	0	0	1	0	17	8	0	0	0	0	0	0.928	0.0666667	Off support	0	0	3.2581	3	0	0	1
0	1.60944	0	0	2	1	17	24	0	2	0	1	0	0.92	0	On support	0	0	2.30259	2	2	0	0
1	4.60517	0	0	0	0	17	3	0	0	1	1	1	0.936	0	On support	0	0	2.77259	2	0	0	1
0	4.2485	0	0	0	0	17	9	0	1	1	0	0	0.936	2.60577	Off support	0	0	2.48491	3	3	0	0
0	4.86754	0	0	2	1	17	12	0	2	0	1	0	0.92	0.678571	Off support	0	0	2.63906	2	1	0	1
0	3.80666	0	0	1	0	17	15	0	2	1	1	1	0.928	0.181818	Off support	0	0	2.48491	2	1	0	0
0	1.38629	0	0	1	0	17	22	0	1	0	0	0	0.928	4.51899	On support	0	0	2.70805	2	1	0	1
1	2.30259	0	0	1	1	17	22	0	1	0	1	0	0.928	4.51899	On support	0	0	2.77259	3	0	0	1
0	2.30259	0	0	2	0	17	4	0	2	1	1	1	0.92	3.26531	Off support	0	0	2.70805	3	0	0	1
0	3.80666	0	0	1	1	17	12	0	2	0	1	0	0.928	0.678571	Off support	0	0	2.56495	2	1	0	1
0	4.60517	0	0	0	1	17	16	0	2	1	1	1	0.936	27.0116	Off support	0	0	2.70805	2	2	0	1
0	5.01063	0	0	2	0	17	15	0	3	0	1	1	0.92	0.181818	Off support	0	0	2.07944	2	2	0	0
0	5.19296	0	0	2	0	17	11	0	1	0	0	0	0.92	1.53846	On support	0	0	2.30259	3	1	0	0
0	4.60517	0	0	0	0	17	9	0	1	1	0	0	0.936	2.60577	Off support	0	0	1.94591	3	3	0	0
0	2.3979	0	0	1	0	17	1	0	2	0	0	0	0.928	0.306123	On support	0	0	1.38629	3	1	0	0
0	2.99573	0	0	2	0	17	15	0	1	1	1	1	0.92	0.181818	Off support	0	0	2.63906	3	0	0	1
0	1.94591	0	0	3	0	17	20	0	0	0	0	0	0.912	1.89524	Off support	0	0	2.3979	3	0	0	0
0	3.80666	0	0	2	1	17	15	0	1	0	1	0	0.92	0.181818	On support	0	0	2.3979	2	2	0	0
0	1.79176	0	0	1	1	17	15	0	2	0	1	0	0.928	0.181818	On support	0	0	2.48491	2	1	0	0
0	4.60517	0	0	0	0	17	7	0	0	0	0	0	0.936	5.52688	Off support	0	0	2.07944	4	0	0	0
0	2.70805	0	0	1	0	17	7	0	2	0	0	0	0.928	5.52688	On support	0	0	1.94591	2	2	0	0
1	2.77259	0	0	0	0	17	20	0	2	1	1	1	0.936	1.89524	Off support	0	0	2.07944	3	0	0	0
0	3.55535	0	0	0	0	17	8	0	0	1	0	0	0.936	0.0666667	Off support	0	0	2.56495	3	0	0	1
0	3.4012	0	0	2	0	17	6	0	0	1	0	0	0.92	0	Off support	0	0	1.94591	2	0	0	0
0	4.2485	0	0	2	0	17	3	0	1	1	1	1	0.92	0	Off support	0	0	1.38629	3	0	0	0
0	3.58352	0	89	0	0	17	16	1	0	0	0	0	0.936	25.9767	On support	0	0	2.48491	2	0	2.48491	0
0	4.09434	0	0	3	0	17	11	0	1	0	0	0	0.912	1.53846	On support	0	0	2.83321	4	0	0	1
0	3.63759	0	0	1	1	17	15	0	2	0	1	0	0.928	0.181818	On support	0	0	2.48491	3	1	0	0
0	3.91202	0	0	0	0	17	3	0	0	0	1	1	0.936	0	Off support	0	0	2.70805	2	0	0	1
0	2.99573	0	0	0	1	17	1	0	0	1	1	1	0.936	0.306123	Off support	0	0	2.63906	3	1	0	1
0	6.39693	0	0	2	1	17	18	0	0	0	1	0	0.92	0.761905	On support	0	0	2.30259	3	0	0	0
0	2.77259	0	0	1	0	17	24	0	1	1	1	1	0.928	0	Off support	0	0	2.89037	1	0	0	1
0	1.38629	0	0	0	0	17	14	0	1	0	1	1	0.936	2.14634	On support	0	0	2.3979	3	0	0	0
0	3.4012	0	0	1	0	17	14	0	2	1	1	1	0.928	2.14634	Off support	0	0	2.89037	2	0	0	1
0	3.55535	0	0	0	0	17	1	0	0	0	0	0	0.936	0.306123	On support	0	0	2.19722	3	0	0	0
0	2.48491	0	0	0	0	17	18	0	0	0	0	0	0.936	0.761905	On support	0	0	2.19722	3	0	0	0
0	3.2581	0	0	1	1	17	5	0	3	1	1	0	0.928	0.136364	Off support	0	0	2.19722	3	2	0	0
0	2.99573	0	0	1	0	17	14	0	1	0	0	0	0.928	2.14634	Off support	0	0	3.21888	3	0	0	1
0	5.29832	0	0	1	0	17	3	0	0	1	0	0	0.928	0	Off support	0	0	2.07944	3	1	0	0
0	4.44265	0	0	0	0	17	18	0	3	0	1	1	0.936	0.761905	Off support	0	0	1.94591	3	0	0	0
0	4.38203	0	0	0	0	17	19	0	0	0	0	0	0.936	17.3945	Off support	0	0	2.70805	2	0	0	1
0	3.49651	0	0	0	1	17	18	0	1	1	1	1	0.936	0.761905	On support	0	0	1.60944	3	0	0	0
0	4.45435	0	0	3	0	17	18	0	0	0	0	0	0.912	0.761905	Off support	0	0	2.89037	3	2	0	1
0	1.79176	0	0	0	0	17	14	0	1	1	0	0	0.936	2.14634	On support	0	0	3.13549	3	0	0	1
0	1.38629	0	0	0	0	17	14	0	1	0	1	1	0.936	2.14634	On support	0	0	2.63906	3	0	0	1
1	3.4012	0	0	2	0	17	14	0	1	1	1	1	0.92	2.14634	Off support	0	0	2.83321	3	0	0	1
0	2.30259	0	0	1	1	17	10	0	2	0	1	0	0.928	2.24074	On support	0	0	2.89037	3	3	0	1
0	3.80666	0	0	2	0	17	7	0	2	0	1	1	0.92	5.52688	Off support	0	0	2.07944	3	3	0	0
1	5.29832	0	0	1	1	17	14	0	1	1	1	0	0.928	2.14634	On support	0	0	2.30259	3	1	0	0
0	3.4012	0	0	1	0	17	6	0	1	0	1	1	0.928	0	On support	0	0	2.94444	3	1	0	1
0	2.89037	0	93	0	0	17	16	1	0	0	0	0	0.936	25.9302	On support	0	0	1.79176	2	0	1.79176	0
0	2.70805	0	0	0	0	17	6	0	0	1	0	0	0.936	0	Off support	0	0	2.56495	2	0	0	1
0	6.85856	0	0	1	0	17	5	0	2	1	1	1	0.928	0.136364	Off support	0	0	3.13549	4	3	0	1
0	3.4012	0	0	1	0	17	15	0	2	1	1	1	0.928	0.181818	Off support	0	0	2.19722	2	1	0	0
0	3.4012	0	95	0	1	17	19	1	0	0	1	0	0.936	16.5229	On support	0	0	2.77259	2	0	2.77259	1
1	5.01063	0	0	0	0	17	24	0	0	0	1	1	0.936	0	Off support	0	0	2.94444	1	1	0	1
0	3.09104	0	0	2	0	17	5	0	1	1	0	0	0.92	0.136364	Off support	0	0	2.56495	3	2	0	1
0	1.94591	0	0	2	1	17	15	0	1	0	1	0	0.92	0.181818	On support	0	0	2.70805	2	1	0	1
0	5.70378	0	0	0	0	17	17	0	0	1	1	1	0.936	2.73267	Off support	0	0	2.70805	2	0	0	1
0	3.4012	0	0	1	1	17	25	0	1	1	1	0	0.928	2.44928	Off support	0	0	2.83321	3	2	0	1
0	3.4012	0	0	0	1	17	14	0	1	1	1	0	0.936	2.14634	Off support	0	0	2.63906	3	0	0	1
0	1.38629	0	0	0	0	17	14	0	1	0	1	1	0.936	2.14634	On support	0	0	2.19722	3	0	0	0
0	2.99573	0	90	0	0	17	19	1	0	0	0	0	0.936	16.5688	On support	0	0	2.89037	2	0	2.89037	1
0	2.30259	0	0	1	1	17	19	0	0	0	1	0	0.928	17.3945	On support	0	0	2.56495	3	1	0	1
0	2.07944	0	0	1	0	17	14	0	2	1	1	1	0.928	2.14634	Off support	0	0	2.3979	3	2	0	0
0	4.2485	0	0	2	0	17	15	0	0	0	1	1	0.92	0.181818	Off support	0	0	2.48491	3	2	0	0
0	3.17805	0	0	0	1	17	5	0	2	0	1	0	0.936	0.136364	On support	0	0	2.3979	2	4	0	0
0	4.49981	0	0	1	1	17	4	0	1	1	1	0	0.928	3.26531	Off support	0	0	2.56495	2	1	0	1
0	2.70805	0	0	1	0	17	24	0	1	1	1	1	0.928	0	Off support	0	0	2.3979	1	4	0	0
0	3.43399	0	0	2	1	17	15	0	2	0	1	0	0.92	0.181818	Off support	0	0	2.99573	2	3	0	1
0	4.2485	0	0	0	1	17	7	0	1	0	1	0	0.936	5.52688	On support	0	0	2.30259	4	0	0	0
0	2.07944	0	0	2	1	17	5	0	1	0	1	0	0.92	0.136364	On support	0	0	2.48491	3	4	0	0
0	2.30259	0	0	1	0	17	14	0	1	1	0	0	0.928	2.14634	Off support	0	0	2.89037	2	0	0	1
0	2.99573	0	0	0	0	17	14	0	0	1	0	0	0.936	2.14634	Off support	0	0	2.19722	3	0	0	0
0	2.48491	0	0	0	1	17	20	0	0	0	1	0	0.936	1.89524	On support	0	0	1.38629	4	0	0	0
0	2.99573	0	0	3	0	17	14	0	1	0	1	1	0.912	2.14634	Off support	0	0	2.56495	2	0	0	1
0	2.99573	0	0	1	0	17	8	0	0	0	0	0	0.928	0.0666667	Off support	0	0	3.49651	3	0	0	1
0	1.94591	0	0	1	1	17	15	0	2	0	1	0	0.928	0.181818	On support	0	0	2.70805	2	1	0	1
0	3.91202	0	0	1	1	17	15	0	2	0	1	0	0.928	0.181818	On support	0	0	2.56495	3	1	0	1
0	4.38203	0	0	0	0	17	17	0	0	1	0	0	0.936	2.73267	On support	0	0	2.63906	3	0	0	1
0	2.70805	0	0	1	0	17	14	0	0	1	1	1	0.928	2.14634	Off support	0	0	2.83321	3	0	0	1
0	3.4012	0	0	0	0	17	13	0	0	0	1	1	0.936	3.05618	On support	0	0	2.94444	3	0	0	1
0	3.21888	0	0	2	1	17	13	0	2	0	1	0	0.92	3.05618	On support	0	0	2.30259	3	0	0	0
0	2.99573	0	0	2	0	17	20	0	0	1	1	1	0.92	1.89524	Off support	0	0	2.07944	4	0	0	0
0	4.38203	0	0	1	1	17	13	0	1	0	1	0	0.928	3.05618	On support	0	0	2.63906	3	1	0	1
0	4.38203	0	0	0	0	17	20	0	2	1	1	1	0.936	1.89524	Off support	0	0	2.56495	3	1	0	1
0	3.21888	0	0	1	0	17	4	0	0	1	1	1	0.928	3.26531	Off support	0	0	2.3979	3	0	0	0
0	2.99573	0	0	0	0	17	20	0	0	1	0	0	0.936	1.89524	Off support	0	0	2.30259	3	0	0	0
0	4.62497	0	0	0	0	17	25	0	0	1	1	1	0.936	2.44928	Off support	0	0	1.79176	3	0	0	0
0	3.33221	0	0	0	1	17	13	0	1	0	1	0	0.936	3.05618	Off support	0	0	2.83321	3	0	0	1
0	4.09434	0	0	1	0	17	7	0	2	1	1	1	0.928	5.52688	Off support	0	0	2.48491	2	0	0	0
0	3.09104	0	0	0	0	17	13	0	0	1	1	1	0.936	3.05618	Off support	0	0	2.19722	3	0	0	0
0	4.2485	0	0	0	1	17	7	0	1	0	1	0	0.936	5.52688	On support	0	0	2.3979	4	0	0	0
0	2.70805	0	0	0	0	17	24	0	0	0	1	1	0.936	0	On support	0	0	1.60944	2	2	0	0
0	2.99573	0	0	1	0	17	3	0	2	1	1	1	0.928	0	Off support	0	0	2.77259	3	1	0	1
0	3.21888	0	0	2	0	17	3	0	0	1	0	0	0.92	0	Off support	0	0	2.63906	2	1	0	1
0	2.30259	0	0	0	0	17	24	0	0	0	1	1	0.936	0	On support	0	0	2.07944	3	2	0	0
0	4.38203	0	0	1	1	17	13	0	1	0	1	0	0.928	3.05618	On support	0	0	2.48491	3	1	0	0
0	3.80666	0	0	0	0	17	20	0	1	1	0	0	0.936	1.89524	Off support	0	0	2.3979	3	2	0	0
0	3.91202	0	0	2	0	17	7	0	0	0	1	1	0.92	5.52688	Off support	0	0	3.43399	2	0	0	1
0	4.86754	0	0	4	0	17	20	0	0	1	0	0	0.904	1.89524	Off support	0	0	2.56495	3	0	0	1
0	3.55535	0	0	1	1	17	15	0	2	0	1	0	0.928	0.181818	On support	0	0	2.30259	2	2	0	0
0	4.94164	0	0	1	0	17	7	0	1	0	1	1	0.928	5.52688	Off support	0	0	2.89037	3	0	0	1
0	1.79176	0	0	2	1	17	15	0	2	0	1	0	0.92	0.181818	On support	0	0	2.56495	2	1	0	1
0	4.2485	0	0	1	0	17	5	0	2	1	1	1	0.928	0.136364	Off support	0	0	2.3979	3	4	0	0
0	3.4012	0	0	0	0	17	9	0	1	1	0	0	0.936	2.60577	Off support	0	0	2.70805	3	3	0	1
0	3.91202	0	0	0	0	17	24	0	1	1	1	1	0.936	0	On support	0	0	2.70805	2	3	0	1
0	3.4012	0	0	2	0	17	11	0	4	1	0	0	0.92	1.53846	Off support	0	0	2.48491	3	3	0	0
0	3.80666	0	0	2	0	17	3	0	0	1	0	0	0.92	0	Off support	0	0	2.77259	2	1	0	1
0	3.21888	0	0	2	0	17	13	0	2	1	1	1	0.92	3.05618	Off support	0	0	2.30259	3	0	0	0
0	0.693147	0	0	1	1	17	13	0	2	0	1	0	0.928	3.05618	Off support	0	0	3.3673	2	1	0	1
0	2.70805	0	90	0	0	17	19	1	0	0	0	0	0.936	16.5688	On support	0	0	1.94591	2	0	1.94591	0
0	2.99573	0	87	0	0	17	19	1	0	0	0	0	0.936	16.5963	On support	0	0	2.19722	2	0	2.19722	0
0	3.4012	0	0	1	1	18	4	0	1	0	1	0	0.921053	3.26531	On support	0	0	2.56495	3	1	0	1
0	4.46591	0	0	1	1	18	15	0	2	0	1	0	0.921053	0.181818	Off support	0	0	1.94591	2	1	0	0
0	1.79176	0	0	2	1	18	15	0	2	0	1	0	0.912281	0.181818	On support	0	0	2.63906	3	3	0	1
0	3.33221	0	0	1	1	18	15	0	2	0	1	0	0.921053	0.181818	On support	0	0	2.48491	2	2	0	0
0	1.79176	0	0	2	1	18	15	0	2	0	1	0	0.912281	0.181818	On support	0	0	2.07944	2	1	0	0
0	5.29832	0	0	0	0	18	15	0	0	1	0	0	0.929825	0.181818	Off support	0	0	1.94591	3	0	0	0
0	4.56435	0	0	2	0	18	15	0	1	1	1	1	0.912281	0.181818	Off support	0	0	2.3979	2	2	0	0
1	4.96284	0	0	1	0	18	15	0	2	1	1	1	0.921053	0.181818	Off support	0	0	2.3979	2	1	0	0
0	3.21888	0	0	1	1	18	15	0	1	0	1	0	0.921053	0.181818	On support	0	0	2.30259	3	0	0	0
0	4.09434	0	0	1	0	18	24	0	2	0	1	1	0.921053	0	Off support	0	0	2.70805	2	3	0	1
0	3.55535	0	0	3	0	18	5	0	1	1	0	0	0.903509	0.136364	Off support	0	0	2.19722	3	2	0	0
0	3.2581	0	0	1	1	18	5	0	1	0	1	0	0.921053	0.136364	On support	0	0	1.79176	1	2	0	0
1	5.45959	0	0	1	0	18	5	0	1	1	1	1	0.921053	0.136364	Off support	0	0	3.13549	4	3	0	1
0	2.89037	0	0	2	1	18	15	0	1	0	1	0	0.912281	0.181818	Off support	0	0	2.99573	2	2	0	1
0	5.10595	0	0	1	0	18	15	0	2	1	1	1	0.921053	0.181818	Off support	0	0	2.07944	3	3	0	0
0	1.38629	0	0	0	1	18	14	0	1	0	1	0	0.929825	2.14634	On support	0	0	2.48491	3	0	0	0
1	2.99573	0	0	0	0	18	14	0	0	1	0	0	0.929825	2.14634	On support	0	0	2.56495	3	1	0	1
1	1.38629	0	0	0	1	18	14	0	1	0	1	0	0.929825	2.14634	Off support	0	0	2.3979	3	1	0	0
0	2.30259	0	0	1	0	18	5	0	1	0	1	1	0.921053	0.136364	On support	0	0	2.30259	1	2	0	0
0	4.29046	0	0	0	0	18	25	0	2	0	1	1	0.929825	2.44928	On support	0	0	1.09861		0	0	0
0	5.29832	0	0	0	0	18	24	0	0	1	1	1	0.929825	0	Off support	0	0	1.94591	2	2	0	0
0	2.70805	0	0	2	0	18	13	0	1	1	1	1	0.912281	3.05618	Off support	0	0	2.30259	3	1	0	0
0	2.99573	0	0	0	0	18	13	0	0	0	0	0	0.929825	3.05618	Off support	0	0	2.83321	2	0	0	1
0	3.91202	0	0	0	0	18	13	0	1	0	0	0	0.929825	3.05618	On support	0	0	2.56495	3	1	0	1
1	4.70048	1	19	0	0	18	13	1	0	1	0	0	0.929825	2.8427	On support	1	1	3.17805	2	0	3.17805	1
0	3.91202	0	0	0	0	18	13	0	1	0	0	0	0.929825	3.05618	On support	0	0	2.48491	3	1	0	0
0	3.7612	0	0	2	1	18	5	0	1	1	1	0	0.912281	0.136364	Off support	0	0	3.09104	3	2	0	1
0	2.30259	0	0	1	1	18	6	0	0	0	1	0	0.921053	0	On support	0	0	3.33221	4	0	0	1
0	5.27811	0	0	1	0	18	12	0	2	0	1	1	0.921053	0.678571	On support	0	0	2.56495	3	1	0	1
0	4.60517	0	0	4	0	18	6	0	0	1	0	0	0.894737	0	Off support	0	0	3.2581	2	0	0	1
0	2.70805	0	0	1	1	18	12	0	2	1	1	0	0.921053	0.678571	Off support	0	0	3.04452	2	1	0	1
0	4.35671	0	0	2	1	18	12	0	2	0	1	0	0.912281	0.678571	Off support	0	0	2.56495	3	0	0	1
0	2.99573	0	0	1	1	18	6	0	0	0	1	0	0.921053	0	On support	0	0	2.56495	3	0	0	1
0	3.49651	0	0	1	0	18	12	0	2	0	1	1	0.921053	0.678571	On support	0	0	2.48491	2	2	0	0
0	3.58352	0	0	1	1	18	12	0	1	1	1	0	0.921053	0.678571	Off support	0	0	2.48491	2	1	0	0
0	6.21461	0	0	0	0	18	6	0	1	1	1	1	0.929825	0	Off support	0	0	2.94444	2	0	0	1
0	3.4012	0	0	0	0	18	25	0	0	1	1	1	0.929825	2.44928	Off support	0	0	2.63906	3	0	0	1
0	4.09434	0	0	0	0	18	24	0	0	0	0	0	0.929825	0	Off support	0	0	1.94591	3	2	0	0
0	2.99573	0	0	0	0	18	2	0	0	1	0	0	0.929825	0	Off support	0	0	2.63906	1	0	0	1
1	6.90775	0	0	4	0	18	11	0	1	0	0	0	0.894737	1.53846	Off support	0	0	3.4012	4	2	0	1
0	6.39693	0	0	2	0	18	2	0	1	1	1	1	0.912281	0	Off support	0	0	2.19722	1	4	0	0
0	4.36945	0	0	1	0	18	11	0	1	1	1	1	0.921053	1.53846	Off support	0	0	2.89037	3	1	0	1
0	2.07944	0	0	1	0	18	11	0	1	0	1	1	0.921053	1.53846	On support	0	0	2.48491	4	1	0	0
1	5.29832	0	0	0	0	18	11	0	1	0	1	1	0.929825	1.53846	Off support	0	0	2.99573	4	0	0	1
0	4.78749	0	0	1	0	18	6	0	0	1	0	0	0.921053	0	Off support	0	0	1.38629	1	3	0	0
0	4.38203	0	0	0	0	18	24	0	2	0	1	1	0.929825	0	Off support	0	0	2.07944	2	1	0	0
0	5.01063	0	0	0	0	18	6	0	2	1	0	0	0.929825	0	Off support	0	0	1.94591	3	2	0	0
0	2.99573	0	0	1	1	18	6	0	2	1	1	0	0.921053	0	Off support	0	0	2.07944	4	2	0	0
0	1.94591	0	0	0	0	18	10	0	0	0	0	0	0.929825	2.24074	Off support	0	0	2.63906	3	2	0	1
0	3.21888	0	0	1	0	18	10	0	1	1	0	0	0.921053	2.24074	Off support	0	0	1.94591	3	2	0	0
0	2.30259	0	0	0	0	18	7	0	0	0	1	1	0.929825	5.52688	On support	0	0	2.48491	1	0	0	0
0	2.89037	0	0	1	0	18	10	0	1	1	0	0	0.921053	2.24074	Off support	0	0	2.56495	3	1	0	1
0	2.99573	0	0	1	0	18	10	0	0	0	0	0	0.921053	2.24074	On support	0	0	2.70805	3	3	0	1
0	4.60517	0	0	0	0	18	17	0	0	1	0	0	0.929825	2.73267	On support	0	0	2.30259	3	0	0	0
0	4.06044	0	0	1	0	18	8	0	1	0	0	0	0.921053	0.0666667	On support	0	0	2.07944	3	1	0	0
0	5.65599	0	0	3	0	18	23	0	0	1	1	1	0.903509	6.48276	Off support	0	0	2.94444	2	0	0	1
0	3.4012	0	0	1	0	18	7	0	2	0	1	1	0.921053	5.52688	On support	0	0	2.30259	3	0	0	0
0	4.06044	0	0	1	0	18	8	0	1	1	0	0	0.921053	0.0666667	Off support	0	0	2.70805	3	1	0	1
0	2.99573	0	0	1	1	18	7	0	1	1	1	0	0.921053	5.52688	Off support	0	0	1.79176	3	0	0	0
0	2.99573	0	0	2	0	18	8	0	1	1	0	0	0.912281	0.0666667	Off support	0	0	2.30259	2	0	0	0
0	2.07944	0	0	1	0	18	9	0	0	0	0	0	0.921053	2.60577	On support	0	0	2.77259	3	2	0	1
0	1.09861	0	0	3	0	18	23	0	0	1	0	0	0.903509	6.48276	Off support	0	0	2.63906	2	3	0	1
0	5.01063	0	0	0	0	18	9	0	0	1	0	0	0.929825	2.60577	Off support	0	0	2.48491	3	2	0	0
0	2.07944	0	0	1	0	18	9	0	0	0	0	0	0.921053	2.60577	On support	0	0	2.30259	3	2	0	0
0	4.60517	0	0	1	0	18	7	0	0	1	1	1	0.921053	5.52688	Off support	0	0	2.48491	4	0	0	0
0	2.30259	0	0	1	0	18	9	0	0	0	0	0	0.921053	2.60577	On support	0	0	2.89037	3	2	0	1
0	3.73767	0	0	2	0	18	9	0	2	1	1	1	0.912281	2.60577	Off support	0	0	2.70805	2	1	0	1
0	3.4012	0	0	1	0	18	10	0	1	1	0	0	0.921053	2.24074	Off support	0	0	2.56495	3	2	0	1
0	1.60944	0	0	0	0	18	10	0	0	0	0	0	0.929825	2.24074	Off support	0	0	3.17805	3	2	0	1
0	3.91202	0	0	0	0	18	7	0	0	1	1	1	0.929825	5.52688	On support	0	0	2.70805	3	0	0	1
0	2.99573	0	0	0	0	18	2	0	1	0	1	1	0.929825	0	On support	0	0	2.48491	3	0	0	0
1	3.13549	0	0	0	0	18	22	0	0	1	1	1	0.929825	4.51899	Off support	0	0	2.19722	3	0	0	0
0	0.693147	0	0	1	0	18	22	0	1	0	0	0	0.921053	4.51899	On support	0	0	2.30259	2	0	0	0
0	3.2581	0	0	3	1	18	20	0	1	0	1	1	0.903509	1.89524	On support	0	0	2.83321	2	2	0	1
0	5.70378	0	0	0	0	18	20	0	0	0	1	1	0.929825	1.89524	On support	0	0	2.48491	3	3	0	0
0	4.38203	0	0	2	0	18	3	0	1	1	1	1	0.912281	0	Off support	0	0	2.70805	2	1	0	1
0	2.30259	0	0	0	0	18	25	0	0	1	1	1	0.929825	2.44928	Off support	0	0	2.94444	3	0	0	1
0	4.60517	0	0	1	0	18	20	0	0	1	0	0	0.921053	1.89524	Off support	0	0	2.48491	4	2	0	0
0	4.78749	0	0	0	0	18	20	0	0	1	0	0	0.929825	1.89524	Off support	0	0	2.19722	2	3	0	0
0	1.60944	0	0	2	1	18	3	0	1	0	1	0	0.912281	0	On support	0	0	2.48491	3	1	0	0
0	2.99573	0	0	2	0	18	3	0	0	1	0	0	0.912281	0	Off support	0	0	2.83321	2	1	0	1
0	1.94591	0	0	0	0	18	3	0	0	0	0	0	0.929825	0	On support	0	0	2.48491	3	0	0	0
0	3.68888	0	0	2	0	18	3	0	1	1	1	1	0.912281	0	Off support	0	0	2.77259	2	1	0	1
0	4.38203	0	0	0	0	18	20	0	0	1	0	0	0.929825	1.89524	On support	0	0	3.29584	3	2	0	1
0	2.99573	0	0	0	0	18	20	0	0	1	0	0	0.929825	1.89524	On support	0	0	1.09861	3	0	0	0
0	2.99573	0	0	2	0	18	3	0	0	0	1	1	0.912281	0	On support	0	0	2.3979	3	0	0	0
0	3.4012	0	90	0	0	18	19	1	0	0	0	0	0.929825	16.5688	On support	0	0	2.3979	2	0	2.3979	0
0	1.94591	0	0	0	0	18	19	0	0	0	0	0	0.929825	17.3945	Off support	0	0	3.04452	3	1	0	1
0	3.4012	0	90	0	0	18	19	1	0	0	0	0	0.929825	16.5688	On support	0	0	2.56495	2	0	2.56495	1
0	3.4012	0	0	0	0	18	19	0	0	0	0	0	0.929825	17.3945	Off support	0	0	2.30259	2	0	0	0
0	2.99573	0	0	2	0	18	3	0	1	1	1	1	0.912281	0	Off support	0	0	2.07944	3	1	0	0
0	6.68461	0	0	0	0	18	19	0	0	0	0	0	0.929825	17.3945	Off support	0	0	2.89037	2	0	0	1
0	4.09434	0	0	2	0	18	3	0	0	0	0	0	0.912281	0	Off support	0	0	1.38629	3	0	0	0
0	3.68888	0	0	2	0	18	3	0	0	1	0	0	0.912281	0	Off support	0	0	2.19722	3	0	0	0
0	2.70805	0	90	0	0	18	19	1	0	0	0	0	0.929825	16.5688	On support	0	0	1.79176	2	0	1.79176	0
0	3.4012	0	90	0	0	18	19	1	0	0	0	0	0.929825	16.5688	On support	0	0	3.04452	2	0	3.04452	1
0	2.99573	0	0	0	0	18	19	0	0	0	0	0	0.929825	17.3945	On support	0	0	2.07944	3	1	0	0
1	4.09434	0	0	0	0	18	18	0	3	1	1	1	0.929825	0.761905	On support	0	0	2.30259	2	0	0	0
0	3.55535	0	0	2	0	18	3	0	0	1	0	0	0.912281	0	Off support	0	0	2.89037	2	1	0	1
0	2.19722	0	0	2	0	18	18	0	0	0	0	0	0.912281	0.761905	On support	0	0	2.48491	3	3	0	0
1	5.29832	0	0	1	1	18	18	0	1	1	1	0	0.921053	0.761905	Off support	0	0	2.19722	2	0	0	0
0	1.94591	0	0	3	1	18	18	0	0	0	1	1	0.903509	0.761905	Off support	0	0	2.94444	3	0	0	1
0	4.78749	0	0	2	1	18	1	0	1	1	1	0	0.912281	0.306123	Off support	0	0	2.30259	2	1	0	0
0	4.78749	0	0	1	0	18	4	0	1	0	0	0	0.921053	3.26531	On support	0	0	2.30259	3	1	0	0
1	6.21461	0	0	0	0	18	17	0	1	1	1	1	0.929825	2.73267	Off support	0	0	1.79176	3	2	0	0
0	6.55108	0	0	0	0	18	17	0	0	1	0	0	0.929825	2.73267	Off support	0	0	3.13549	4	0	0	1
0	3.4012	0	0	1	1	18	4	0	1	1	1	0	0.921053	3.26531	Off support	0	0	2.56495	3	1	0	1
1	4.70048	0	0	0	0	18	17	0	1	1	0	0	0.929825	2.73267	Off support	0	0	1.09861	3	1	0	0
0	2.99573	0	0	1	0	18	4	0	1	0	0	0	0.921053	3.26531	On support	0	0	2.30259	3	0	0	0
0	4.09434	0	90	0	0	18	16	1	0	0	0	0	0.929825	25.9651	On support	0	0	2.63906	2	0	2.63906	1
0	3.91202	0	90	0	0	18	16	1	0	0	0	0	0.929825	25.9651	On support	0	0	2.94444	2	0	2.94444	1
0	4.45435	0	0	1	1	18	16	0	1	0	1	0	0.921053	27.0116	Off support	0	0	2.77259	2	1	0	1
0	2.48491	0	0	0	0	18	25	0	0	0	1	1	0.929825	2.44928	On support	0	0	2.07944	3	0	0	0
0	2.48491	0	0	2	1	18	16	0	1	0	1	0	0.912281	27.0116	On support	0	0	2.48491	2	1	0	0
0	2.99573	0	0	0	1	18	1	0	3	1	1	0	0.929825	0.306123	Off support	0	0	2.3979	3	1	0	0
0	0	0	0	0	1	19	14	0	0	0	1	0	1.07692	2.14634	Off support	0	0	2.70805	2	0	0	1
0	1.94591	0	0	0	0	19	25	0	0	0	0	0	1.07692	2.44928	Off support	0	0	3.09104		0	0	1
0	2.48491	0	0	0	0	19	25	0	0	0	1	1	1.07692	2.44928	On support	0	0	2.48491	3	0	0	0
0	2.70805	0	0	2	1	19	15	0	2	0	1	0	0.923077	0.181818	On support	0	0	2.48491	2	2	0	0
0	3.93183	0	0	1	0	19	25	0	2	0	1	1	1	2.44928	On support	0	0	2.30259	3	0	0	0
0	2.94444	0	0	2	1	19	15	0	1	1	1	0	0.923077	0.181818	Off support	0	0	2.89037	2	2	0	1
0	3.4012	0	0	0	0	19	22	0	0	0	0	0	1.07692	4.51899	On support	0	0	2.63906	3	0	0	1
0	3.4012	0	0	1	0	19	6	0	0	0	0	0	1	0	Off support	0	0	3.17805	2	0	0	1
0	2.48491	0	0	2	0	19	25	0	2	0	1	1	0.923077	2.44928	Off support	0	0	3.21888	2	0	0	1
0	4.44265	0	0	2	1	19	5	0	2	1	1	0	0.923077	0.136364	Off support	0	0	2.56495	3	3	0	1
0	4.45435	0	0	0	0	19	25	0	0	0	0	0	1.07692	2.44928	Off support	0	0	1.94591		0	0	0
0	3.80666	0	0	2	0	19	3	0	1	1	1	1	0.923077	0	Off support	0	0	2.70805	2	0	0	1
0	3.4012	0	0	1	0	19	25	0	0	1	1	1	1	2.44928	Off support	0	0	3.04452	3	0	0	1
0	6.05444	0	0	1	0	19	25	0	2	0	1	1	1	2.44928	On support	0	0	1.09861	3	0	0	0
0	4.49981	0	0	0	0	20	20	0	0	1	0	0	1	1.89524	On support	0	0	2.19722	3	0	0	0
0	0.693147	0	0	0	0	20	19	0	0	0	0	0	1	17.3945	Off support	0	0	2.94444	2	0	0	1
1	5.32301	0	0	2	0	20	4	0	1	1	1	1	0	3.26531	Off support	0	0	2.56495	3	0	0	1
0	1.38629	0	0	0	0	21	14	0	1	0	1	1	0.714286	2.14634	On support	0	0	2.07944	4	0	0	0
1	4.35671	0	0	0	0	21	12	0	1	0	1	1	0.714286	0.678571	Off support	0	0	3.3673	3	1	0	1
0	2.19722	0	0	0	0	21	2	0	1	1	0	0	0.714286	0	Off support	0	0	2.99573	2	1	0	1
0	3.68888	0	0	0	0	21	3	0	0	1	1	1	0.714286	0	Off support	0	0	3.04452	1	1	0	1
1	3.4012	0	0	2	0	21	3	0	0	1	1	1	0.571429	0	Off support	0	0	2.56495	3	0	0	1
0	1.38629	0	0	0	1	21	2	0	0	0	1	0	0.714286	0	On support	0	0	2.3979	3	0	0	0
0	3.82864	0	0	1	1	21	5	0	2	1	1	0	0.642857	0.136364	Off support	0	0	2.48491	2	4	0	0
0	2.30259	0	0	2	0	21	5	0	2	1	1	1	0.571429	0.136364	Off support	0	0	2.30259	2	3	0	0
0	3.68888	0	0	2	1	21	5	0	2	0	1	0	0.571429	0.136364	On support	0	0	2.19722	3	3	0	0
0	1.38629	0	0	0	1	21	13	0	0	0	1	0	0.714286	3.05618	Off support	0	0	2.56495	3	0	0	1
1	3.68888	0	0	1	0	21	7	0	0	0	0	0	0.642857	5.52688	Off support	0	0	2.07944	3	0	0	0
0	2.30259	0	0	1	0	21	8	0	1	0	0	0	0.642857	0.0666667	On support	0	0	2.07944	3	0	0	0
0	1.60944	0	0	0	1	21	14	0	1	0	1	0	0.714286	2.14634	On support	0	0	2.30259	3	0	0	0
0	4.09434	0	0	0	1	21	17	0	1	0	1	1	0.714286	2.73267	Off support	0	0	1.94591	2	0	0	0
0	2.19722	0	0	1	1	21	14	0	0	0	1	0	0.642857	2.14634	On support	0	0	2.83321	3	0	0	1
0	1.79176	0	0	0	1	22	6	0	1	0	1	0	1.11111	0	On support	0	0	1.79176	2	0	0	0
0	2.07944	0	0	2	0	22	25	0	2	1	1	1	1	2.44928	Off support	0	0	2.56495	3	2	0	1
0	2.70805	0	0	1	1	22	6	0	0	0	1	0	1.05556	0	On support	0	0	2.77259	3	0	0	1
0	3.4012	0	0	0	1	22	21	0	0	0	1	0	1.11111	7.92308	On support	0	0	2.77259	2	0	0	1
0	1.60944	0	0	1	0	22	6	0	0	0	0	0	1.05556	0	On support	0	0	1.94591	3	0	0	0
0	4.17439	0	0	1	1	22	22	0	1	0	1	0	1.05556	4.51899	On support	0	0	2.3979	2	0	0	0
0	3.4012	0	0	2	0	22	25	0	0	0	1	1	1	2.44928	Off support	0	0	2.70805	3	0	0	1
0	4.46591	0	0	1	0	22	5	0	1	0	0	0	1.05556	0.136364	Off support	0	0	3.21888	3	2	0	1
1	3.4012	0	0	2	0	22	4	0	1	1	0	0	1	3.26531	Off support	0	0	2.63906	3	0	0	1
0	2.70805	0	0	1	0	22	4	0	1	1	1	1	1.05556	3.26531	Off support	0	0	2.30259	3	0	0	0
0	3.91202	0	0	1	0	22	4	0	1	1	0	0	1.05556	3.26531	Off support	0	0	2.07944	3	1	0	0
0	1.60944	0	0	0	1	22	6	0	0	0	1	0	1.11111	0	On support	0	0	2.77259	3	0	0	1
0	2.30259	0	0	1	0	22	6	0	0	0	0	0	1.05556	0	On support	0	0	2.19722	3	0	0	0
0	2.30259	0	0	2	0	22	25	0	0	0	1	1	1	2.44928	On support	0	0	2.70805	3	0	0	1
0	4.60517	0	0	0	0	22	24	0	0	0	1	1	1.11111	0	Off support	0	0	2.77259	1	2	0	1
0	1.60944	0	0	1	1	22	6	0	0	0	1	0	1.05556	0	On support	0	0	3.09104	3	0	0	1
0	2.48491	0	0	2	0	22	25	0	0	0	1	1	1	2.44928	On support	0	0	2.3979	3	0	0	0
0	3.68888	0	0	2	1	22	3	0	1	0	1	0	1	0	Off support	0	0	1.79176	3	1	0	0
0	0	0	0	0	0	22	14	0	0	0	0	0	1.11111	2.14634	Off support	0	0	2.70805	2	0	0	1
0	2.70805	0	0	1	0	23	3	0	0	1	0	0	0.6	0	Off support	0	0	2.99573	2	1	0	1
0	1.09861	0	0	0	1	23	13	0	0	0	1	0	0.8	3.05618	On support	0	0	2.56495	3	0	0	1
0	2.89037	0	0	1	0	23	23	0	0	1	0	0	0.6	6.48276	Off support	0	0	4.11087	3	0	0	1
0	1.60944	0	0	1	1	23	12	0	0	0	1	0	0.6	0.678571	On support	0	0	2.30259	2	0	0	0
0	1.09861	0	0	1	0	23	19	0	1	0	0	0	0.6	17.3945	On support	0	0	2.48491	3	0	0	0
0	2.07944	0	0	0	1	23	12	0	1	0	1	0	0.8	0.678571	On support	0	0	2.3979	3	1	0	0
0	3.68888	0	0	0	0	24	6	0	0	1	0	0	0.848	0	On support	0	0	1.79176	3	0	0	0
0	1.60944	0	0	1	0	24	16	0	0	0	0	0	0.84	27.0116	On support	0	0	2.63906	3	0	0	1
0	2.99573	0	0	1	0	24	16	0	0	0	0	0	0.84	27.0116	Off support	0	0	3.61092	3	0	0	1
0	3.91202	0	0	0	0	24	24	0	0	0	1	1	0.848	0	Off support	0	0	1.60944	2	1	0	0
0	2.99573	0	89	0	0	24	16	1	0	0	0	0	0.848	25.9767	On support	0	0	2.48491	2	0	2.48491	0
0	3.4012	0	0	1	1	24	8	0	1	1	1	0	0.84	0.0666667	Off support	0	0	1.94591	2	1	0	0
0	6.39693	0	0	0	0	24	7	0	1	0	1	1	0.848	5.52688	Off support	0	0	3.7612	3	0	0	1
0	3.4012	0	0	2	0	24	11	0	2	1	1	1	0.832	1.53846	Off support	0	0	2.70805	4	1	0	1
0	1.79176	0	0	1	1	24	19	0	1	1	1	0	0.84	17.3945	Off support	0	0	1.94591	3	0	0	0
0	3.4012	0	0	0	0	24	10	0	2	1	1	1	0.848	2.24074	Off support	0	0	2.70805	2	3	0	1
0	3.91202	0	0	2	0	24	3	0	1	1	1	1	0.832	0	Off support	0	0	2.70805	2	1	0	1
0	2.70805	0	0	0	1	24	10	0	1	0	1	0	0.848	2.24074	Off support	0	0	3.2581	2	3	0	1
0	1.94591	0	0	1	0	24	17	0	3	0	1	1	0.84	2.73267	On support	0	0	3.04452	3	0	0	1
0	4.31749	0	0	3	0	24	17	0	0	1	1	1	0.824	2.73267	Off support	0	0	3.73767	3	4	0	1
0	3.29584	0	0	1	1	24	8	0	1	0	1	0	0.84	0.0666667	On support	0	0	2.94444	3	0	0	1
0	2.30259	0	89	0	0	24	19	1	0	0	0	0	0.848	16.578	On support	0	0	2.56495	2	0	2.56495	1
0	2.30259	0	0	0	1	24	7	0	0	1	1	0	0.848	5.52688	Off support	0	0	2.63906	3	0	0	1
0	2.07944	0	0	1	1	24	15	0	2	0	1	0	0.84	0.181818	On support	0	0	2.94444	2	2	0	1
1	3.91202	1	0	2	0	24	11	0	1	1	0	0	0.832	1.53846	Off support	0	0	3.52636	4	1	0	1
0	4.21951	0	0	1	1	24	15	0	2	0	1	0	0.84	0.181818	On support	0	0	2.30259	2	1	0	0
0	4.60517	0	0	1	0	24	14	0	0	0	0	0	0.84	2.14634	Off support	0	0	3.13549	3	2	0	1
0	3.91202	0	0	0	0	24	17	0	1	0	1	1	0.848	2.73267	Off support	0	0	2.70805	3	0	0	1
0	1.60944	0	0	2	0	24	4	0	1	0	0	0	0.832	3.26531	On support	0	0	2.30259	2	1	0	0
0	2.99573	0	0	0	0	24	4	0	1	1	0	0	0.848	3.26531	On support	0	0	2.83321	3	1	0	1
1	5.29832	0	0	0	1	24	17	0	0	0	1	0	0.848	2.73267	Off support	0	0	2.30259	1	0	0	0
0	4.60517	0	0	1	0	24	17	0	0	1	1	1	0.84	2.73267	Off support	0	0	2.99573	3	0	0	1
0	2.30259	0	0	2	1	24	10	0	0	0	1	0	0.832	2.24074	Off support	0	0	3.3673	3	3	0	1
0	2.70805	0	0	0	0	24	9	0	0	0	0	0	0.848	2.60577	On support	0	0	2.3979	3	2	0	0
0	3.46574	0	0	2	0	24	5	0	1	0	1	1	0.832	0.136364	Off support	0	0	2.63906	2	3	0	1
0	3.91202	0	0	0	0	24	4	0	2	1	1	1	0.848	3.26531	Off support	0	0	2.99573	3	1	0	1
0	4.38203	0	0	0	0	24	9	0	0	0	0	0	0.848	2.60577	Off support	0	0	2.56495	4	4	0	1
0	1.60944	0	0	0	1	24	10	0	1	0	1	0	0.848	2.24074	On support	0	0	2.89037	2	3	0	1
0	2.30259	0	0	0	0	24	9	0	0	0	0	0	0.848	2.60577	On support	0	0	3.29584	3	3	0	1
0	1.60944	0	0	0	0	24	18	0	1	0	0	0	0.848	0.761905	Off support	0	0	2.48491	1	2	0	0
0	1.94591	0	0	3	0	24	18	0	0	0	0	0	0.824	0.761905	Off support	0	0	1.94591	2	3	0	0
0	3.80666	0	0	1	0	24	15	0	3	1	1	1	0.84	0.181818	Off support	0	0	3.43399	3	3	0	1
0	5.01063	0	0	0	0	24	9	0	0	1	0	0	0.848	2.60577	Off support	0	0	2.48491	3	3	0	0
0	3.91202	0	0	1	0	24	15	0	2	0	1	1	0.84	0.181818	Off support	0	0	1.79176	3	1	0	0
0	4.00733	0	0	0	0	24	18	0	3	0	1	1	0.848	0.761905	Off support	0	0	3.3673		0	0	1
0	2.99573	0	0	1	0	24	18	0	3	0	1	1	0.84	0.761905	On support	0	0	2.48491	3	0	0	0
1	2.83321	0	0	0	0	24	8	0	0	0	0	0	0.848	0.0666667	Off support	0	0	2.48491	3	2	0	0
1	3.91202	0	0	0	1	24	18	0	4	0	1	1	0.848	0.761905	Off support	0	0	2.19722	3	2	0	0
0	3.55535	0	0	1	1	24	15	0	3	0	1	0	0.84	0.181818	On support	0	0	2.3979	2	3	0	0
0	4.60517	0	0	2	0	24	3	0	0	1	0	0	0.832	0	Off support	0	0	2.89037	2	1	0	1
0	2.30259	0	0	0	1	24	7	0	0	0	1	0	0.848	5.52688	On support	0	0	2.89037	3	0	0	1
0	1.79176	0	0	0	0	24	18	0	0	0	0	0	0.848	0.761905	On support	0	0	2.3979	3	2	0	0
0	4.94164	0	0	0	0	24	1	0	1	0	1	1	0.848	0.306123	Off support	0	0	2.70805	3	0	0	1
1	2.07944	0	0	2	0	24	18	0	2	0	1	1	0.832	0.761905	Off support	0	0	2.30259	2	2	0	0
0	4.86754	0	0	1	0	24	7	0	0	1	1	1	0.84	5.52688	Off support	0	0	2.07944	1	3	0	0
0	1.60944	0	0	1	0	24	16	0	0	0	0	0	0.84	27.0116	On support	0	0	2.3979	3	0	0	0
1	2.99573	0	0	2	0	24	23	0	0	0	1	1	0.832	6.48276	Off support	0	0	2.48491	3	0	0	0
0	2.48491	0	0	1	1	24	22	0	1	0	1	0	0.84	4.51899	On support	0	0	1.60944	3	0	0	0
0	4.06044	0	0	1	1	24	15	0	2	0	1	0	0.84	0.181818	On support	0	0	2.56495	2	1	0	1
0	4.70048	0	0	0	1	24	16	0	0	1	1	0	0.848	27.0116	Off support	0	0	2.63906	1	1	0	1
0	3.66356	0	0	1	0	24	15	0	2	0	1	1	0.84	0.181818	On support	0	0	2.56495	2	2	0	1
1	5.70378	1	0	3	0	24	11	0	1	1	0	0	0.824	1.53846	Off support	0	0	4.44265	4	0	0	1
0	2.89037	0	0	1	1	24	5	0	2	0	1	0	0.84	0.136364	On support	0	0	2.83321	3	3	0	1
0	3.43399	0	0	0	0	24	20	0	0	1	0	0	0.848	1.89524	Off support	0	0	2.99573	3	0	0	1
0	2.70805	0	0	2	0	24	20	0	0	0	1	1	0.832	1.89524	On support	0	0	1.94591	3	2	0	0
0	4.38203	0	0	0	0	24	24	0	0	1	1	1	0.848	0	Off support	0	0	2.70805	2	2	0	1
0	4.52179	0	0	2	1	24	5	0	2	1	1	0	0.832	0.136364	Off support	0	0	2.56495	2	3	0	1
0	3.91202	0	0	1	1	24	8	0	1	0	1	0	0.84	0.0666667	Off support	0	0	3.21888	3	1	0	1
0	4.38203	0	0	0	1	24	6	0	0	0	1	0	0.848	0	On support	0	0	2.19722	3	0	0	0
1	3.4012	0	0	1	0	24	22	0	2	1	1	1	0.84	4.51899	Off support	0	0	2.19722	3	1	0	0
0	2.07944	0	0	1	0	24	6	0	0	0	0	0	0.84	0	On support	0	0	2.99573	4	0	0	1
1	3.91202	1	0	0	0	24	22	0	0	1	0	0	0.848	4.51899	Off support	0	0	2.07944	3	0	0	0
0	3.46574	0	0	1	1	24	22	0	1	0	1	0	0.84	4.51899	On support	0	0	2.48491	2	0	0	0
0	1.79176	0	0	1	0	24	11	0	1	0	1	1	0.84	1.53846	On support	0	0	2.07944	3	1	0	0
1	9.65503	1	76	2	0	24	12	1	1	1	1	1	0.832	0	Off support	1	1	3.43399	3	1	3.43399	1
0	2.30259	0	0	2	1	24	10	0	0	0	1	0	0.832	2.24074	On support	0	0	2.63906	3	3	0	1
0	4.38203	0	0	0	1	24	2	0	2	1	1	1	0.848	0	Off support	0	0	2.48491	2	0	0	0
0	3.4012	0	0	1	0	24	8	0	1	0	0	0	0.84	0.0666667	On support	0	0	2.63906	2	1	0	1
1	3.68888	0	0	1	0	24	6	0	0	1	1	1	0.84	0	Off support	0	0	2.77259	4	1	0	1
0	1.94591	0	0	1	1	24	12	0	1	0	1	0	0.84	0.678571	On support	0	0	2.19722	3	1	0	0
0	4.45435	0	0	2	1	24	12	0	1	0	1	0	0.832	0.678571	Off support	0	0	2.63906	2	1	0	1
0	2.07944	0	0	0	1	24	1	0	1	0	1	0	0.848	0.306123	On support	0	0	2.83321	3	0	0	1
0	2.94444	0	0	0	1	24	12	0	2	0	1	0	0.848	0.678571	On support	0	0	2.77259	3	1	0	1
0	4.60517	0	0	1	0	24	25	0	1	1	1	1	0.84	2.44928	Off support	0	0	3.04452	2	0	0	1
1	5.68698	0	0	2	0	24	2	0	0	0	0	0	0.832	0	On support	0	0	3.04452	3	0	0	1
0	4.2485	0	0	0	0	24	22	0	0	1	0	0	0.848	4.51899	On support	0	0	2.07944	3	0	0	0
0	1.60944	0	0	1	0	24	19	0	1	1	1	1	0.84	17.3945	Off support	0	0	2.48491	2	0	0	0
0	1.38629	0	90	0	0	24	19	1	0	0	0	0	0.848	16.5688	On support	0	0	2.3979	2	0	2.3979	0
1	4.2485	0	0	0	0	24	22	0	0	1	0	0	0.848	4.51899	Off support	0	0	2.89037	3	0	0	1
1	4.38203	1	30	0	0	24	21	1	0	0	1	1	0.848	6.76923	Off support	1	1	2.56495	2	2	2.56495	1
0	2.07944	0	0	1	0	24	9	0	0	0	0	0	0.84	2.60577	On support	0	0	2.3979	3	1	0	0
0	2.30259	0	0	0	0	24	9	0	1	0	1	1	0.848	2.60577	On support	0	0	2.77259	2	2	0	1
0	2.99573	0	0	0	0	24	19	0	0	0	0	0	0.848	17.3945	On support	0	0	2.70805	2	0	0	1
1	5.70378	0	0	2	0	24	20	0	3	0	1	1	0.832	1.89524	Off support	0	0	2.48491	3	0	0	0
0	2.48491	0	0	2	0	24	24	0	2	0	1	1	0.832	0	Off support	0	0	2.77259	2	2	0	1
1	1.60944	0	0	2	0	24	14	0	1	1	1	1	0.832	2.14634	Off support	0	0	2.83321	2	0	0	1
0	3.13549	0	0	2	1	24	7	0	2	0	1	1	0.832	5.52688	On support	0	0	2.30259	2	3	0	0
0	3.04452	0	0	1	1	24	12	0	2	0	1	0	0.84	0.678571	On support	0	0	2.19722	2	1	0	0
0	3.91202	0	0	0	0	24	19	0	0	0	0	0	0.848	17.3945	On support	0	0	2.94444	2	0	0	1
0	3.4012	0	0	1	1	24	8	0	1	0	1	0	0.84	0.0666667	On support	0	0	2.48491	2	1	0	0
0	2.30259	0	0	0	0	24	9	0	0	0	0	0	0.848	2.60577	On support	0	0	3.04452	3	2	0	1
0	3.4012	0	0	0	0	24	24	0	0	1	1	1	0.848	0	Off support	0	0	2.83321	3	3	0	1
0	2.99573	0	0	1	1	24	13	0	1	1	1	0	0.84	3.05618	Off support	0	0	3.33221	2	1	0	1
0	2.99573	0	0	1	1	24	14	0	0	1	1	0	0.84	2.14634	Off support	0	0	2.83321	2	1	0	1
0	0.693147	0	0	0	0	24	19	0	0	0	0	0	0.848	17.3945	On support	0	0	2.63906	2	0	0	1
0	4.17439	0	0	0	0	24	7	0	0	0	0	0	0.848	5.52688	On support	0	0	2.70805	4	0	0	1
0	1.60944	0	0	1	1	24	10	0	2	0	1	0	0.84	2.24074	On support	0	0	3.04452	3	2	0	1
0	2.99573	0	0	0	0	24	13	0	0	0	0	0	0.848	3.05618	On support	0	0	2.30259	2	0	0	0
1	5.01063	0	0	2	0	24	3	0	1	1	1	1	0.832	0	Off support	0	0	2.89037	3	0	0	1
0	4.48864	0	0	0	1	24	13	0	1	0	1	0	0.848	3.05618	Off support	0	0	3.04452	3	0	0	1
0	2.48491	0	0	2	1	24	1	0	1	0	1	0	0.832	0.306123	On support	0	0	2.30259	2	0	0	0
0	2.70805	0	0	0	0	24	10	0	0	0	0	0	0.848	2.24074	On support	0	0	2.07944	3	2	0	0
1	2.48491	0	0	0	1	24	7	0	0	0	1	0	0.848	5.52688	Off support	0	0	2.63906	3	0	0	1
0	1.60944	0	0	2	0	24	13	0	1	0	0	0	0.832	3.05618	On support	0	0	2.77259	2	1	0	1
0	4.49981	0	0	2	0	24	20	0	4	0	1	1	0.832	1.89524	Off support	0	0	2.56495	3	1	0	1
0	1.79176	0	0	2	0	24	20	0	0	0	0	0	0.832	1.89524	On support	0	0	2.56495	3	2	0	1
0	1.94591	0	0	1	0	24	25	0	1	0	1	1	0.84	2.44928	On support	0	0	3.4012	2	0	0	1
0	1.60944	0	0	1	0	24	3	0	0	0	0	0	0.84	0	On support	0	0	2.56495	3	0	0	1
0	4.49981	0	0	2	0	24	24	0	1	1	1	1	0.832	0	Off support	0	0	2.77259	3	1	0	1
0	5.25749	0	0	0	0	24	20	0	0	1	1	1	0.848	1.89524	On support	0	0	2.94444	2	0	0	1
1	5.29832	0	0	0	0	24	20	0	1	0	1	1	0.848	1.89524	Off support	0	0	2.3979	3	1	0	0
1	4.17439	0	0	2	0	24	5	0	1	1	0	0	0.832	0.136364	Off support	0	0	3.33221	4	3	0	1
0	2.30259	0	0	1	0	24	13	0	2	1	1	1	0.84	3.05618	Off support	0	0	2.63906	2	0	0	1
0	2.99573	1	0	1	0	24	13	0	1	1	1	1	0.84	3.05618	Off support	0	0	3.13549	2	1	0	1
0	3.80666	0	0	0	0	24	25	0	2	0	1	1	0.848	2.44928	On support	0	0	2.3979		0	0	0
0	2.99573	0	0	1	0	24	25	0	3	0	1	1	0.84	2.44928	On support	0	0	2.19722	2	3	0	0
0	1.79176	0	0	0	0	24	20	0	0	0	0	0	0.848	1.89524	On support	0	0	3.33221	3	0	0	1
1	3.4012	0	0	1	0	24	8	0	1	0	0	0	0.84	0.0666667	Off support	0	0	2.48491	2	1	0	0
0	4.2485	0	88	0	0	24	13	1	0	1	0	0	0.848	2.06742	On support	0	0	3.13549	2	0	3.13549	1
0	4.67283	0	0	1	0	24	5	0	1	1	0	0	0.84	0.136364	Off support	0	0	2.07944	3	2	0	0
0	1.79176	0	0	1	1	24	22	0	1	0	1	0	0.84	4.51899	On support	0	0	2.48491	2	0	0	0
0	2.48491	0	0	1	1	24	22	0	1	0	1	0	0.84	4.51899	On support	0	0	1.60944	3	0	0	0
1	5.19296	0	0	1	1	25	8	0	1	1	1	0	0.892562	0.0666667	Off support	0	0	1.79176	3	0	0	0
0	4.60517	0	0	1	0	25	8	0	1	0	1	1	0.892562	0.0666667	Off support	0	0	3.17805	3	0	0	1
0	1.60944	0	0	1	0	25	9	0	0	0	0	0	0.892562	2.60577	On support	0	0	3.04452	3	2	0	1
1	4.09434	0	0	0	0	25	9	0	1	0	1	1	0.900826	2.60577	Off support	0	0	1.38629	3	2	0	0
0	2.70805	0	0	1	1	25	10	0	1	0	1	0	0.892562	2.24074	On support	0	0	2.48491	3	3	0	0
0	3.4012	0	0	0	0	25	10	0	1	0	0	0	0.900826	2.24074	On support	0	0	3.04452	3	2	0	1
1	3.4012	0	0	0	0	25	10	0	1	0	0	0	0.900826	2.24074	On support	0	0	2.63906	3	2	0	1
0	3.4012	0	0	1	1	25	10	0	2	0	1	0	0.892562	2.24074	On support	0	0	2.48491	2	3	0	0
0	3.29584	0	0	1	0	25	10	0	1	0	0	0	0.892562	2.24074	On support	0	0	2.30259	3	3	0	0
0	3.4012	0	0	1	1	25	10	0	2	0	1	0	0.892562	2.24074	On support	0	0	2.48491	2	3	0	0
0	5.01063	0	70	0	0	25	10	1	0	0	0	0	0.900826	1.59259	On support	0	0	1.60944	3	2	1.60944	0
1	3.91202	1	0	3	0	25	11	0	0	0	0	0	0.876033	1.53846	Off support	0	0	2.94444	1	2	0	1
1	4.38203	0	0	2	0	25	11	0	1	0	0	0	0.884297	1.53846	Off support	0	0	2.56495	3	2	0	1
0	3.91202	0	0	0	0	25	11	0	2	0	0	0	0.900826	1.53846	Off support	0	0	3.13549	4	0	0	1
0	2.07944	0	0	1	0	25	11	0	0	0	0	0	0.892562	1.53846	On support	0	0	2.48491	4	0	0	0
0	2.70805	0	0	2	0	25	11	0	1	0	1	1	0.884297	1.53846	On support	0	0	2.56495	3	2	0	1
0	2.07944	0	0	2	1	25	12	0	2	0	1	0	0.884297	0.678571	On support	0	0	2.3979	3	1	0	0
1	4.81218	0	0	1	1	25	12	0	2	0	1	0	0.892562	0.678571	Off support	0	0	2.77259	3	0	0	1
0	3.82864	0	0	1	0	25	12	0	2	0	1	1	0.892562	0.678571	Off support	0	0	2.89037	2	2	0	1
0	2.89037	0	0	2	1	25	12	0	2	0	1	0	0.884297	0.678571	On support	0	0	2.56495	3	2	0	1
0	1.60944	0	0	1	1	25	12	0	2	0	1	0	0.892562	0.678571	On support	0	0	2.77259	2	2	0	1
0	2.99573	0	0	2	0	25	13	0	1	1	1	1	0.884297	3.05618	Off support	0	0	2.56495	2	0	0	1
0	3.4012	0	0	1	1	25	13	0	1	0	1	0	0.892562	3.05618	Off support	0	0	3.49651	3	1	0	1
0	1.09861	0	0	1	0	25	13	0	1	0	0	0	0.892562	3.05618	On support	0	0	2.3979	2	1	0	0
0	0.693147	0	0	0	0	25	13	0	0	0	0	0	0.900826	3.05618	Off support	0	0	3.29584	2	0	0	1
0	3.4012	0	0	1	1	25	13	0	1	0	1	0	0.892562	3.05618	On support	0	0	2.56495	3	1	0	1
0	2.70805	0	0	1	1	25	13	0	1	0	1	0	0.892562	3.05618	On support	0	0	2.30259	2	1	0	0
0	1.79176	0	0	1	1	25	14	0	1	0	1	0	0.892562	2.14634	On support	0	0	2.3979	3	1	0	0
0	3.68888	0	0	1	0	25	14	0	2	1	1	1	0.892562	2.14634	Off support	0	0	2.56495	2	0	0	1
0	2.48491	0	0	1	0	25	14	0	1	0	0	0	0.892562	2.14634	On support	0	0	1.94591	3	0	0	0
0	2.30259	0	0	1	0	25	14	0	1	1	0	0	0.892562	2.14634	Off support	0	0	2.19722	2	0	0	0
0	1.60944	0	0	1	0	25	14	0	1	0	0	0	0.892562	2.14634	On support	0	0	2.3979	3	0	0	0
0	2.30259	0	0	1	0	25	14	0	1	1	0	0	0.892562	2.14634	Off support	0	0	3.29584	2	2	0	1
0	4.23411	0	0	2	0	25	15	0	2	0	1	1	0.884297	0.181818	Off support	0	0	2.70805	2	2	0	1
0	1.79176	0	0	1	1	25	15	0	2	0	1	0	0.892562	0.181818	On support	0	0	3.29584	2	2	0	1
0	3.55535	0	0	1	1	25	15	0	2	0	1	0	0.892562	0.181818	On support	0	0	2.30259	2	1	0	0
0	3.2581	0	0	2	1	25	15	0	1	0	1	0	0.884297	0.181818	Off support	0	0	2.77259	2	2	0	1
1	3.52636	0	0	1	0	25	15	0	2	1	1	1	0.892562	0.181818	Off support	0	0	3.3673	2	2	0	1
0	2.07944	0	0	1	1	25	15	0	2	0	1	0	0.892562	0.181818	On support	0	0	2.3979	3	2	0	0
0	2.07944	0	89	0	0	25	16	1	0	0	0	0	0.900826	25.9767	On support	0	0	2.30259	2	0	2.30259	0
0	1.60944	0	0	1	0	25	16	0	1	0	1	1	0.892562	27.0116	On support	0	0	2.3979	2	1	0	0
0	5.99146	0	91	0	0	25	16	1	0	0	0	0	0.900826	25.9535	Off support	0	0	2.07944	2	0	2.07944	0
0	1.60944	0	0	1	0	25	16	0	1	0	1	1	0.892562	27.0116	On support	0	0	2.77259	2	1	0	1
0	1.60944	0	0	1	0	25	16	0	1	0	1	1	0.892562	27.0116	On support	0	0	1.79176	2	1	0	0
0	3.4012	0	0	0	0	25	17	0	0	1	1	1	0.900826	2.73267	On support	0	0	2.77259	3	0	0	1
0	2.70805	0	0	0	0	25	17	0	0	1	0	0	0.900826	2.73267	On support	0	0	1.94591	4	1	0	0
0	3.4012	0	0	0	0	25	17	0	1	0	0	0	0.900826	2.73267	On support	0	0	2.3979	3	2	0	0
0	3.91202	0	0	2	0	25	18	0	1	1	1	1	0.884297	0.761905	Off support	0	0	1.79176	3	0	0	0
0	2.48491	0	0	0	0	25	18	0	0	0	0	0	0.900826	0.761905	On support	0	0	2.56495	3	2	0	1
0	2.48491	0	0	2	1	25	18	0	1	1	1	0	0.884297	0.761905	Off support	0	0	2.70805	1	0	0	1
0	2.07944	0	0	0	1	25	18	0	1	1	1	1	0.900826	0.761905	Off support	0	0	2.48491	2	2	0	0
0	2.70805	0	0	0	0	25	18	0	0	1	1	1	0.900826	0.761905	On support	0	0	2.99573	3	0	0	1
0	2.99573	0	0	0	0	25	19	0	0	0	0	0	0.900826	17.3945	On support	0	0	2.63906	2	0	0	1
0	2.99573	0	90	0	0	25	19	1	0	0	0	0	0.900826	16.5688	On support	0	0	2.07944	2	0	2.07944	0
0	5.99146	0	0	0	0	25	19	0	0	0	0	0	0.900826	17.3945	Off support	0	0	2.77259	2	0	0	1
0	2.56495	0	0	1	1	25	19	0	1	1	1	0	0.892562	17.3945	Off support	0	0	2.48491	2	0	0	0
0	3.68888	0	0	0	0	25	19	0	0	0	0	0	0.900826	17.3945	On support	0	0	2.19722	2	0	0	0
0	3.21888	0	0	1	0	25	19	0	1	0	0	0	0.892562	17.3945	On support	0	0	2.3979	3	0	0	0
0	3.46574	0	0	0	0	25	20	0	2	1	1	1	0.900826	1.89524	Off support	0	0	2.56495	3	2	0	1
0	2.30259	0	0	1	0	25	20	0	0	1	1	1	0.892562	1.89524	Off support	0	0	2.83321	2	0	0	1
0	1.79176	0	0	0	0	25	20	0	0	0	0	0	0.900826	1.89524	On support	0	0	2.30259	3	0	0	0
0	2.30259	0	0	1	1	25	20	0	1	0	1	0	0.892562	1.89524	On support	0	0	2.48491	3	1	0	0
0	2.30259	0	0	0	0	25	20	0	2	0	1	1	0.900826	1.89524	On support	0	0	2.30259	2	0	0	0
0	3.68888	0	0	0	0	25	20	0	0	1	0	0	0.900826	1.89524	Off support	0	0	2.83321	3	0	0	1
0	4.17439	0	0	0	0	25	20	0	0	0	0	0	0.900826	1.89524	On support	0	0	2.70805	4	0	0	1
1	5.29832	1	0	0	0	25	21	0	0	1	1	1	0.900826	7.92308	Off support	0	0	2.99573	2	2	0	1
1	2.99573	0	0	1	0	25	22	0	1	1	0	0	0.892562	4.51899	Off support	0	0	2.99573	3	1	0	1
0	3.63759	0	0	1	1	25	22	0	1	0	1	0	0.892562	4.51899	On support	0	0	2.07944	4	0	0	0
0	2.99573	0	0	1	1	25	22	0	1	1	1	0	0.892562	4.51899	Off support	0	0	2.77259	3	0	0	1
0	4.02535	0	0	1	1	25	22	0	1	0	1	0	0.892562	4.51899	Off support	0	0	2.48491	2	0	0	0
0	2.70805	0	0	0	0	25	23	0	1	1	1	1	0.900826	6.48276	Off support	0	0	2.89037	3	1	0	1
0	4.09434	0	0	2	0	25	23	0	1	0	1	1	0.884297	6.48276	Off support	0	0	3.13549	3	0	0	1
0	2.99573	0	0	0	0	25	24	0	0	0	0	0	0.900826	0	On support	0	0	2.30259	2	2	0	0
0	2.99573	0	0	0	0	25	24	0	0	1	1	1	0.900826	0	On support	0	0	2.07944	2	2	0	0
0	2.30259	0	0	0	0	25	24	0	1	0	1	1	0.900826	0	On support	0	0	3.09104	3	2	0	1
0	2.30259	0	0	0	0	25	24	0	0	1	1	1	0.900826	0	Off support	0	0	2.48491	3	3	0	0
0	4.38203	0	0	0	0	25	24	0	0	1	1	1	0.900826	0	Off support	0	0	1.94591	2	2	0	0
0	5.29832	0	0	0	0	25	24	0	0	1	1	1	0.900826	0	Off support	0	0	2.3979	2	3	0	0
0	2.30259	0	0	1	0	25	24	0	1	0	1	1	0.892562	0	On support	0	0	2.56495	3	2	0	1
0	2.99573	0	0	0	0	25	24	0	0	1	1	1	0.900826	0	On support	0	0	1.38629	3	3	0	0
0	4.60517	0	0	0	0	25	24	0	0	1	1	1	0.900826	0	Off support	0	0	2.89037	2	1	0	1
0	2.70805	0	0	0	0	25	24	0	0	1	1	1	0.900826	0	Off support	0	0	2.56495	3	2	0	1
0	5.29832	0	0	0	0	25	25	0	2	1	1	1	0.900826	2.44928	Off support	0	0	2.48491	2	3	0	0
0	3.13549	0	0	0	0	25	25	0	0	0	1	1	0.900826	2.44928	Off support	0	0	2.99573		0	0	1
0	3.4012	0	0	1	1	25	13	0	1	0	1	0	0.892562	3.05618	On support	0	0	2.30259	3	1	0	0
0	2.30259	0	0	0	0	25	1	0	0	0	0	0	0.900826	0.306123	Off support	0	0	3.21888	3	0	0	1
0	3.4012	0	0	0	0	25	1	0	1	1	1	1	0.900826	0.306123	Off support	0	0	2.30259	4	1	0	0
0	2.30259	0	0	0	0	25	2	0	0	0	0	0	0.900826	0	Off support	0	0	2.94444	2	0	0	1
0	3.2581	0	0	3	0	25	2	0	3	1	1	1	0.876033	0	Off support	0	0	2.48491		4	0	0
0	2.30259	0	0	1	1	25	3	0	0	0	1	0	0.892562	0	On support	0	0	2.07944	3	1	0	0
0	1.79176	0	0	1	0	25	3	0	1	1	1	1	0.892562	0	Off support	0	0	2.89037	2	1	0	1
0	2.99573	0	0	1	0	25	3	0	0	1	0	0	0.892562	0	Off support	0	0	2.70805	3	1	0	1
0	3.4012	0	0	1	0	25	3	0	1	1	1	1	0.892562	0	Off support	0	0	2.77259	2	1	0	1
0	2.70805	0	0	2	0	25	4	0	1	1	1	1	0.884297	3.26531	Off support	0	0	1.94591	2	0	0	0
0	4.49981	0	0	1	0	25	4	0	0	1	1	1	0.892562	3.26531	Off support	0	0	2.07944	3	1	0	0
0	2.30259	0	0	1	0	25	4	0	1	1	0	0	0.892562	3.26531	Off support	0	0	2.3979	3	0	0	0
0	4.2485	0	0	1	1	25	4	0	1	1	1	0	0.892562	3.26531	Off support	0	0	2.48491	3	0	0	0
0	2.99573	0	0	1	1	25	4	0	1	0	1	0	0.892562	3.26531	On support	0	0	2.70805	3	1	0	1
0	1.60944	0	0	1	0	25	4	0	1	0	0	0	0.892562	3.26531	On support	0	0	2.19722	3	0	0	0
0	4.2485	0	0	1	1	25	4	0	1	1	1	0	0.892562	3.26531	Off support	0	0	2.56495	3	0	0	1
0	2.30259	0	0	2	1	25	5	0	2	0	1	0	0.884297	0.136364	On support	0	0	2.48491	3	4	0	0
0	2.77259	0	0	2	1	25	5	0	2	0	1	0	0.884297	0.136364	On support	0	0	2.56495	2	3	0	1
0	2.30259	0	0	2	1	25	5	0	2	0	1	0	0.884297	0.136364	On support	0	0	2.77259	3	3	0	1
0	4.60517	0	0	2	0	25	5	0	1	1	1	1	0.884297	0.136364	Off support	0	0	3.04452	4	3	0	1
0	4.78749	0	0	2	0	25	5	0	2	1	1	1	0.884297	0.136364	Off support	0	0	2.99573	2	2	0	1
0	2.3979	0	0	3	1	25	5	0	2	0	1	0	0.876033	0.136364	Off support	0	0	2.07944	2	2	0	0
0	2.70805	0	0	3	1	25	5	0	2	1	1	0	0.876033	0.136364	Off support	0	0	2.63906	3	2	0	1
0	1.79176	0	0	2	1	25	5	0	1	0	1	0	0.884297	0.136364	On support	0	0	1.60944	1	1	0	0
0	4.79579	0	0	2	0	25	5	0	2	1	1	1	0.884297	0.136364	Off support	0	0	2.48491	2	1	0	0
0	2.48491	0	0	0	1	25	6	0	0	1	1	0	0.900826	0	Off support	0	0	2.99573	2	2	0	1
0	3.4012	0	0	0	0	25	6	0	0	0	0	0	0.900826	0	On support	0	0	2.3979	2	0	0	0
0	3.91202	0	0	1	0	25	6	0	0	0	1	1	0.892562	0	On support	0	0	2.70805	3	0	0	1
0	2.99573	0	0	1	0	25	6	0	0	0	0	0	0.892562	0	On support	0	0	2.30259	3	1	0	0
0	2.30259	0	0	2	0	25	6	0	0	0	0	0	0.884297	0	On support	0	0	1.79176	3	0	0	0
0	3.4012	0	0	1	1	25	6	0	0	0	1	0	0.892562	0	Off support	0	0	2.83321	3	0	0	1
0	3.91202	0	0	0	1	25	6	0	1	0	1	0	0.900826	0	Off support	0	0	2.89037	3	1	0	1
0	4.60517	0	0	3	1	25	6	0	0	0	1	0	0.876033	0	Off support	0	0	2.07944	1	0	0	0
0	2.99573	0	0	1	1	25	7	0	1	0	1	0	0.892562	5.52688	On support	0	0	2.63906	3	0	0	1
1	4.2485	0	0	1	0	25	7	0	2	1	1	1	0.892562	5.52688	Off support	0	0	2.94444	2	0	0	1
0	2.99573	0	0	1	1	25	7	0	1	0	1	0	0.892562	5.52688	Off support	0	0	2.83321	3	0	0	1
0	2.99573	0	0	1	0	25	7	0	1	0	0	0	0.892562	5.52688	On support	0	0	2.94444	2	0	0	1
0	3.63759	0	0	1	1	25	7	0	1	0	1	0	0.892562	5.52688	On support	0	0	2.07944	4	0	0	0
0	3.21888	0	0	0	0	26	8	0	0	0	0	0	1.0082	0.0666667	On support	0	0	2.30259	3	0	0	0
0	3.91202	0	0	1	1	26	8	0	1	0	1	0	1	0.0666667	Off support	0	0	2.94444	3	0	0	1
0	3.91202	0	0	0	0	26	13	0	0	1	0	0	1.0082	3.05618	Off support	0	0	2.48491	2	0	0	0
0	2.70805	0	0	1	0	26	9	0	1	0	0	0	1	2.60577	On support	0	0	2.77259	3	2	0	1
0	3.13549	0	0	1	1	26	12	0	2	0	1	0	1	0.678571	On support	0	0	2.89037	2	2	0	1
0	1.60944	0	0	2	1	26	10	0	0	0	1	0	0.991803	2.24074	On support	0	0	2.56495	2	3	0	1
0	2.48491	0	0	1	1	26	1	0	3	0	1	1	1	0.306123	On support	0	0	2.56495	2	1	0	1
1	4.78749	0	0	2	1	26	20	0	2	0	1	0	0.991803	1.89524	Off support	0	0	1.38629	2	1	0	0
0	4.60517	0	0	1	0	26	5	0	1	1	0	0	1	0.136364	Off support	0	0	2.70805	4	2	0	1
0	2.70805	0	0	1	0	26	4	0	1	1	1	1	1	3.26531	Off support	0	0	2.77259	3	0	0	1
0	4.38203	0	0	1	1	26	1	0	3	0	1	1	1	0.306123	On support	0	0	2.19722	3	1	0	0
0	3.4012	0	0	0	0	26	17	0	0	1	0	0	1.0082	2.73267	Off support	0	0	2.89037	2	0	0	1
0	2.77259	0	90	1	0	26	19	1	0	0	0	0	1	16.5688	On support	0	0	1.60944	2	0	1.60944	0
0	2.70805	0	0	1	0	26	22	0	2	0	1	1	1	4.51899	On support	0	0	2.63906	2	0	0	1
0	2.99573	0	88	0	0	26	7	1	0	0	0	0	1.0082	4.58064	On support	0	0	2.99573	2	0	2.99573	1
0	4.38203	0	0	1	1	26	7	0	1	1	1	0	1	5.52688	Off support	0	0	3.13549	3	0	0	1
0	3.68888	0	0	0	0	26	9	0	0	0	0	0	1.0082	2.60577	On support	0	0	2.30259	3	2	0	0
0	2.89037	0	0	1	1	26	22	0	1	0	1	0	1	4.51899	On support	0	0	3.17805	3	0	0	1
0	4.17439	0	0	1	0	26	14	0	0	0	0	0	1	2.14634	On support	0	0	2.19722	3	0	0	0
0	2.70805	0	0	3	1	26	8	0	0	1	1	0	0.983607	0.0666667	Off support	0	0	3.21888	3	0	0	1
0	2.99573	0	0	1	0	26	4	0	0	0	0	0	1	3.26531	On support	0	0	2.3979	3	1	0	0
0	3.91202	0	0	0	0	26	18	0	0	0	0	0	1.0082	0.761905	Off support	0	0	0	3	0	0	0
0	4.44265	0	0	1	0	26	13	0	1	0	1	1	1	3.05618	On support	0	0	2.30259	3	0	0	0
0	5.85793	0	0	1	0	26	11	0	1	0	0	0	1	1.53846	On support	0	0	2.30259	3	2	0	0
1	2.99573	0	0	0	0	26	18	0	3	0	1	1	1.0082	0.761905	On support	0	0	2.89037	3	2	0	1
1	4.60517	0	89	1	0	26	25	1	0	0	1	1	1	1.15942	On support	1	0	2.89037	1	1	2.89037	1
0	1.79176	0	0	3	0	26	20	0	0	0	0	0	0.983607	1.89524	Off support	0	0	2.94444	3	2	0	1
1	3.68888	0	0	0	0	26	24	0	0	0	1	1	1.0082	0	Off support	0	0	1.94591	2	3	0	0
0	4.09434	0	0	1	0	26	9	0	1	1	0	0	1	2.60577	Off support	0	0	2.63906	3	2	0	1
1	3.21888	1	0	2	0	26	21	0	1	1	0	0	0.991803	7.92308	Off support	0	0	2.83321	3	2	0	1
0	1.09861	0	90	0	0	26	19	1	0	0	0	0	1.0082	16.5688	On support	0	0	2.48491	2	0	2.48491	0
0	2.30259	0	0	1	0	26	6	0	0	0	0	0	1	0	On support	0	0	2.56495	3	0	0	1
0	3.61092	0	0	1	0	26	11	0	2	0	1	1	1	1.53846	On support	0	0	2.56495	3	2	0	1
0	3.8712	0	0	2	0	26	11	0	2	0	1	1	0.991803	1.53846	Off support	0	0	1.94591	3	2	0	0
0	2.99573	0	0	0	1	26	8	0	1	0	1	0	1.0082	0.0666667	On support	0	0	2.63906	3	0	0	1
0	3.91202	0	0	0	0	26	17	0	0	0	1	1	1.0082	2.73267	On support	0	0	2.19722	1	0	0	0
0	2.30259	0	0	2	0	26	20	0	2	0	1	1	0.991803	1.89524	Off support	0	0	2.94444	3	3	0	1
0	3.68888	0	0	2	0	26	4	0	1	0	0	0	0.991803	3.26531	Off support	0	0	1.79176	3	0	0	0
0	3.91202	0	0	0	0	26	2	0	0	0	1	1	1.0082	0	On support	0	0	2.48491	3	2	0	0
0	3.4012	0	0	0	0	26	9	0	0	0	0	0	1.0082	2.60577	On support	0	0	2.3979	3	2	0	0
0	4.60517	0	0	0	0	26	20	0	1	1	1	1	1.0082	1.89524	Off support	0	0	3.2581	3	0	0	1
0	0.693147	0	0	0	0	26	19	0	0	0	0	0	1.0082	17.3945	On support	0	0	2.30259	2	0	0	0
1	4.09434	0	0	0	0	26	18	0	3	1	1	1	1.0082	0.761905	Off support	0	0	2.48491	3	3	0	0
0	2.07944	0	0	2	0	26	20	0	1	0	0	0	0.991803	1.89524	On support	0	0	2.89037	2	1	0	1
0	3.58352	0	0	2	0	26	12	0	2	0	1	1	0.991803	0.678571	Off support	0	0	2.70805	2	2	0	1
0	2.70805	0	0	1	0	26	9	0	1	0	0	0	1	2.60577	On support	0	0	2.30259	3	2	0	0
0	3.68888	0	0	0	0	26	9	0	0	0	0	0	1.0082	2.60577	Off support	0	0	2.56495	3	2	0	1
0	3.4012	0	0	2	0	26	20	0	1	0	1	1	0.991803	1.89524	Off support	0	0	2.30259	2	2	0	0
0	4.11087	0	0	2	0	26	16	0	1	1	1	1	0.991803	27.0116	Off support	0	0	1.09861	3	0	0	0
0	3.13549	0	0	1	0	26	5	0	1	0	1	1	1	0.136364	On support	0	0	2.19722	2	1	0	0
0	4.38203	0	0	1	1	26	7	0	1	1	1	0	1	5.52688	Off support	0	0	2.07944	3	0	0	0
0	3.4012	0	0	0	0	26	20	0	0	0	1	1	1.0082	1.89524	On support	0	0	2.3979	3	0	0	0
0	3.4012	0	0	1	1	26	15	0	1	0	1	0	1	0.181818	On support	0	0	2.3979	1	0	0	0
0	2.30259	0	0	1	0	26	9	0	0	0	0	0	1	2.60577	On support	0	0	2.56495	3	2	0	1
0	4.64439	0	0	2	0	26	5	0	1	1	1	1	0.991803	0.136364	Off support	0	0	2.94444	2	1	0	1
0	3.09104	0	0	0	0	26	17	0	1	0	0	0	1.0082	2.73267	On support	0	0	2.83321	3	0	0	1
0	5.29832	0	0	1	0	26	8	0	1	1	1	1	1	0.0666667	Off support	0	0	1.60944	3	1	0	0
0	2.99573	0	0	0	0	26	8	0	1	0	0	0	1.0082	0.0666667	On support	0	0	1.94591	3	0	0	0
0	3.91202	0	0	0	0	26	24	0	0	0	1	1	1.0082	0	On support	0	0	2.30259	3	1	0	0
0	3.21888	0	0	1	1	26	22	0	1	0	1	0	1	4.51899	On support	0	0	2.30259	2	1	0	0
0	3.55535	0	0	1	1	26	15	0	2	0	1	0	1	0.181818	On support	0	0	2.48491	2	2	0	0
0	3.91202	0	0	2	0	26	3	0	1	1	1	1	0.991803	0	Off support	0	0	2.89037	2	0	0	1
0	3.4012	0	0	0	0	26	10	0	1	1	0	0	1.0082	2.24074	Off support	0	0	2.99573	2	3	0	1
0	3.4012	0	0	2	0	26	1	0	1	0	0	0	0.991803	0.306123	On support	0	0	2.3979	3	2	0	0
0	2.99573	0	0	1	0	26	3	0	2	1	1	1	1	0	Off support	0	0	2.77259	2	1	0	1
0	5.29832	0	55	0	1	26	17	1	1	0	1	0	1.0082	2.18812	Off support	0	0	3.17805	2	0	3.17805	1
0	1.79176	0	0	0	0	26	9	0	0	0	0	0	1.0082	2.60577	On support	0	0	2.94444	3	2	0	1
0	3.68888	0	0	1	0	26	9	0	1	1	0	0	1	2.60577	Off support	0	0	2.48491	3	2	0	0
0	3.04452	0	0	2	1	26	5	0	1	0	1	0	0.991803	0.136364	On support	0	0	2.3979	2	2	0	0
0	2.70805	0	0	4	0	26	1	0	3	0	1	1	0.97541	0.306123	Off support	0	0	2.48491	2	0	0	0
0	4.2485	0	0	1	0	26	11	0	2	0	1	1	1	1.53846	On support	0	0	2.56495	3	2	0	1
0	4.78749	0	0	1	1	26	7	0	1	0	1	0	1	5.52688	Off support	0	0	2.89037	3	1	0	1
0	3.66356	0	0	2	1	26	5	0	1	1	1	0	0.991803	0.136364	Off support	0	0	2.3979	3	3	0	0
0	1.09861	0	0	3	1	26	10	0	1	0	1	0	0.983607	2.24074	On support	0	0	3.58352	3	3	0	1
0	3.68888	0	0	0	0	26	10	0	0	0	0	0	1.0082	2.24074	On support	0	0	2.19722	2	2	0	0
0	2.70805	0	0	0	0	26	10	0	2	0	1	1	1.0082	2.24074	Off support	0	0	3.3673	2	3	0	1
0	2.30259	0	0	0	0	26	7	0	0	0	0	0	1.0082	5.52688	Off support	0	0	2.94444	4	0	0	1
0	2.99573	0	0	1	0	26	9	0	1	0	0	0	1	2.60577	On support	0	0	2.70805	3	2	0	1
0	2.83321	0	0	2	0	26	6	0	0	1	0	0	0.991803	0	Off support	0	0	2.3979	3	0	0	0
0	1.60944	0	0	3	1	26	16	0	1	0	1	1	0.983607	27.0116	On support	0	0	1.60944	1	3	0	0
0	3.33221	0	0	1	0	26	4	0	1	1	0	0	1	3.26531	Off support	0	0	2.3979	4	2	0	0
0	2.99573	0	0	0	0	26	10	0	0	0	0	0	1.0082	2.24074	Off support	0	0	2.94444	2	2	0	1
0	2.89037	0	0	1	1	26	15	0	2	0	1	0	1	0.181818	Off support	0	0	2.89037	2	2	0	1
1	2.99573	0	0	2	1	26	6	0	0	1	1	0	0.991803	0	Off support	0	0	2.56495	2	3	0	1
1	5.29832	1	0	2	0	26	18	0	0	1	1	1	0.991803	0.761905	Off support	0	0	2.70805	3	0	0	1
0	3.04452	0	0	1	0	26	25	0	2	0	1	1	1	2.44928	On support	0	0	2.77259	3	0	0	1
0	1.94591	0	0	0	0	26	2	0	0	0	0	0	1.0082	0	On support	0	0	2.83321	1	0	0	1
0	4.17439	0	0	2	1	26	12	0	2	0	1	0	0.991803	0.678571	Off support	0	0	2.48491	2	2	0	0
0	3.4012	0	0	0	0	26	2	0	0	0	0	0	1.0082	0	Off support	0	0	2.70805	3	0	0	1
0	1.60944	0	0	1	0	26	19	0	1	0	0	0	1	17.3945	On support	0	0	2.30259	2	0	0	0
0	4.70048	0	0	1	1	26	12	0	2	0	1	0	1	0.678571	On support	0	0	2.70805	3	1	0	1
0	3.4012	0	0	0	0	26	15	0	2	0	1	1	1.0082	0.181818	On support	0	0	3.73767	3	2	0	1
0	4.31749	0	0	0	0	26	1	0	2	0	0	0	1.0082	0.306123	Off support	0	0	3.66356	3	1	0	1
0	2.30259	0	0	2	0	26	18	0	1	0	1	1	0.991803	0.761905	On support	0	0	2.3979	1	0	0	0
0	4.38203	0	0	4	0	26	23	0	0	0	1	1	0.97541	6.48276	Off support	0	0	2.3979	2	0	0	0
0	2.30259	0	0	1	0	26	19	0	1	1	1	1	1	17.3945	Off support	0	0	2.19722	3	0	0	0
0	2.48491	0	0	0	1	26	12	0	1	0	1	0	1.0082	0.678571	On support	0	0	2.19722	3	1	0	0
0	1.60944	0	0	0	0	26	23	0	0	1	1	1	1.0082	6.48276	Off support	0	0	2.19722	1	2	0	0
0	3.91202	0	0	1	0	26	3	0	1	0	1	1	1	0	Off support	0	0	3.04452	4	1	0	1
0	2.99573	0	0	1	0	26	4	0	0	1	1	1	1	3.26531	Off support	0	0	2.19722	3	1	0	0
0	2.30259	0	0	3	1	26	18	0	0	0	1	1	0.983607	0.761905	Off support	0	0	2.48491	3	0	0	0
0	3.2581	0	95	0	0	26	23	1	0	0	1	1	1.0082	4.84483	On support	0	0	1.94591	3	0	1.94591	0
0	2.30259	0	0	1	0	26	24	0	2	0	1	1	1	0	Off support	0	0	3.55535	2	0	0	1
0	6.1203	0	0	1	0	26	5	0	1	1	1	1	1	0.136364	Off support	0	0	2.77259	2	2	0	1
0	4.09434	0	0	0	0	26	10	0	1	1	0	0	1.0082	2.24074	On support	0	0	2.19722	2	3	0	0
0	2.70805	0	0	0	0	26	10	0	2	0	1	1	1.0082	2.24074	On support	0	0	2.48491	2	3	0	0
0	1.60944	0	0	2	1	26	10	0	0	0	1	0	0.991803	2.24074	On support	0	0	2.30259	2	3	0	0
1	3.4012	0	0	0	1	26	10	0	0	0	1	0	1.0082	2.24074	Off support	0	0	2.56495	3	3	0	1
0	4.60517	0	0	0	0	26	24	0	0	1	1	1	1.0082	0	Off support	0	0	2.83321	3	2	0	1
0	1.60944	0	0	4	0	26	18	0	1	0	0	0	0.97541	0.761905	Off support	0	0	2.56495	3	0	0	1
0	3.91202	0	0	2	1	26	1	0	1	0	1	0	0.991803	0.306123	Off support	0	0	2.30259	3	0	0	0
0	3.4012	0	0	0	0	26	25	0	3	0	1	1	1.0082	2.44928	Off support	0	0	2.30259		2	0	0
0	1.94591	0	0	1	1	26	15	0	2	0	1	0	1	0.181818	On support	0	0	2.19722	3	2	0	0
0	4.38203	0	0	1	1	26	7	0	1	1	1	0	1	5.52688	Off support	0	0	2.56495	3	0	0	1
0	4.09434	0	0	0	0	26	19	0	0	0	0	0	1.0082	17.3945	On support	0	0	2.19722	3	1	0	0
0	4.60517	0	0	0	0	26	24	0	0	1	1	1	1.0082	0	Off support	0	0	1.79176	2	1	0	0
0	2.07944	0	0	3	0	26	17	0	0	0	0	0	0.983607	2.73267	Off support	0	0	0.693147	4	0	0	0
0	2.30259	0	85	0	0	26	7	1	0	0	0	0	1.0082	4.6129	On support	0	0	2.56495	2	0	2.56495	1
0	3.33221	0	0	2	1	26	11	0	1	0	1	0	0.991803	1.53846	On support	0	0	2.48491	3	2	0	0
0	4.60517	0	0	0	0	26	19	0	0	0	0	0	1.0082	17.3945	On support	0	0	2.48491	2	0	0	0
0	3.4012	0	0	1	0	26	25	0	2	0	1	1	1	2.44928	Off support	0	0	2.70805	3	1	0	1
0	4.60517	0	0	0	0	26	15	0	3	0	1	1	1.0082	0.181818	Off support	0	0	3.29584	2	1	0	1
1	4.86754	0	0	2	0	26	18	0	0	0	0	0	0.991803	0.761905	Off support	0	0	2.30259	2	2	0	0
0	2.30259	0	0	1	0	27	10	0	0	0	0	0	0.99115	2.24074	On support	0	0	2.56495	3	2	0	1
0	2.77259	0	0	1	0	27	8	0	0	1	1	1	0.99115	0.0666667	Off support	0	0	1.94591	2	0	0	0
0	1.09861	0	0	0	1	27	16	0	0	0	1	0	1	27.0116	On support	0	0	2.30259	3	0	0	0
0	3.68888	0	0	1	1	27	13	0	1	0	1	0	0.99115	3.05618	On support	0	0	2.07944	3	1	0	0
0	1.94591	0	0	3	1	27	5	0	1	0	1	0	0.973451	0.136364	Off support	0	0	2.19722	3	3	0	0
0	3.91202	0	0	1	0	27	13	0	1	1	0	0	0.99115	3.05618	Off support	0	0	3.17805	2	0	0	1
0	3.4012	0	0	0	0	27	17	0	0	1	1	1	1	2.73267	On support	0	0	2.19722	4	0	0	0
0	2.07944	0	0	2	0	27	5	0	1	0	0	0	0.982301	0.136364	On support	0	0	2.99573	3	1	0	1
0	4.35671	0	0	1	0	27	15	0	2	1	1	1	0.99115	0.181818	Off support	0	0	2.56495	2	1	0	1
0	1.38629	0	90	0	0	27	7	1	0	0	0	0	1	4.55914	On support	0	0	2.3979	2	0	2.3979	0
0	1.79176	0	0	0	0	27	10	0	0	0	0	0	1	2.24074	On support	0	0	2.19722	3	2	0	0
0	4.94164	0	0	0	0	27	16	0	4	1	1	1	1	27.0116	Off support	0	0	2.70805	3	0	0	1
0	2.77259	0	0	1	0	27	8	0	0	0	1	1	0.99115	0.0666667	Off support	0	0	3.3673	2	0	0	1
0	2.48491	0	0	1	0	27	5	0	2	0	0	0	0.99115	0.136364	On support	0	0	2.30259	3	4	0	0
0	2.77259	0	0	2	0	27	5	0	1	0	0	0	0.982301	0.136364	Off support	0	0	2.83321	1	4	0	1
0	2.70805	0	80	3	0	27	23	1	0	0	1	1	0.973451	5.10345	On support	0	0	2.99573	3	0	2.99573	1
0	2.30259	0	0	0	0	27	7	0	0	0	0	0	1	5.52688	On support	0	0	2.3979	4	0	0	0
0	3.4012	0	0	0	1	27	10	0	2	1	1	0	1	2.24074	On support	0	0	1.94591	3	3	0	0
0	2.30259	0	0	2	0	27	3	0	0	1	0	0	0.982301	0	Off support	0	0	2.56495	2	2	0	1
0	4.78749	0	0	1	1	27	4	0	1	1	1	0	0.99115	3.26531	Off support	0	0	2.83321	3	1	0	1
0	2.99573	0	0	1	1	27	13	0	1	0	1	0	0.99115	3.05618	On support	0	0	1.94591	3	1	0	0
0	3.4012	0	0	1	0	27	6	0	2	0	1	1	0.99115	0	On support	0	0	2.07944	3	0	0	0
0	2.70805	0	0	1	0	27	6	0	1	0	1	1	0.99115	0	On support	0	0	2.89037	3	1	0	1
0	1.79176	0	0	0	0	27	21	0	0	0	1	1	1	7.92308	On support	0	0	1.79176	3	0	0	0
0	4.12713	0	0	1	0	27	4	0	1	1	1	1	0.99115	3.26531	Off support	0	0	2.70805	3	2	0	1
0	2.99573	0	0	1	1	27	13	0	1	0	1	0	0.99115	3.05618	On support	0	0	2.56495	3	1	0	1
0	2.99573	0	0	0	0	27	6	0	0	0	1	1	1	0	On support	0	0	1.94591	3	0	0	0
0	3.4012	0	0	1	0	27	14	0	0	0	0	0	0.99115	2.14634	Off support	0	0	2.83321	3	0	0	1
0	2.30259	0	0	1	0	27	19	0	1	0	1	1	0.99115	17.3945	On support	0	0	2.19722	3	0	0	0
0	2.70805	0	0	2	0	27	3	0	1	0	0	0	0.982301	0	On support	0	0	1.94591	3	1	0	0
0	3.91202	0	0	1	0	27	11	0	1	0	1	1	0.99115	1.53846	Off support	0	0	2.63906	3	2	0	1
0	2.70805	0	0	0	1	27	2	0	0	0	1	1	1	0	Off support	0	0	2.30259	3	0	0	0
0	3.91202	0	0	0	0	27	24	0	0	0	1	1	1	0	On support	0	0	2.3979	3	2	0	0
0	2.99573	0	0	1	1	27	13	0	1	0	1	0	0.99115	3.05618	On support	0	0	2.19722	3	1	0	0
0	2.19722	0	0	1	1	27	13	0	2	0	1	0	0.99115	3.05618	On support	0	0	2.3979	2	1	0	0
0	2.07944	0	0	0	1	27	7	0	3	0	1	0	1	5.52688	On support	0	0	2.56495	2	1	0	1
0	2.77259	0	0	1	0	27	8	0	0	1	1	1	0.99115	0.0666667	Off support	0	0	2.07944	2	0	0	0
1	2.56495	0	0	3	0	27	5	0	1	1	0	0	0.973451	0.136364	Off support	0	0	1.38629	2	4	0	0
0	1.94591	0	0	1	1	27	14	0	1	0	1	0	0.99115	2.14634	On support	0	0	2.3979	2	1	0	0
0	4.49981	0	0	2	0	27	11	0	1	0	0	0	0.982301	1.53846	On support	0	0	2.30259	3	2	0	0
0	2.70805	0	0	3	0	27	11	0	0	0	0	0	0.973451	1.53846	On support	0	0	2.89037	1	2	0	1
0	2.89037	0	0	4	0	27	23	0	1	0	1	1	0.964602	6.48276	Off support	0	0	2.3979	2	0	0	0
0	5.70378	0	0	0	0	27	20	0	0	0	1	1	1	1.89524	Off support	0	0	2.19722	3	3	0	0
0	2.70805	0	0	0	0	27	9	0	0	0	0	0	1	2.60577	On support	0	0	2.48491	3	2	0	0
0	3.33221	0	0	2	1	27	11	0	2	0	1	0	0.982301	1.53846	Off support	0	0	1.94591	3	2	0	0
0	2.77259	0	0	1	0	27	8	0	0	1	1	1	0.99115	0.0666667	Off support	0	0	3.8712	2	0	0	1
0	2.30259	0	0	0	0	27	13	0	0	1	1	1	1	3.05618	Off support	0	0	3.2581	3	0	0	1
0	3.91202	0	0	3	0	27	6	0	0	0	0	0	0.973451	0	Off support	0	0	1.60944	2	0	0	0
0	5.70378	0	0	0	0	27	24	0	0	0	1	1	1	0	Off support	0	0	3.09104	2	2	0	1
0	2.99573	0	0	0	0	27	19	0	0	0	0	0	1	17.3945	On support	0	0	2.3979	2	0	0	0
1	3.4012	0	0	0	0	27	13	0	0	0	0	0	1	3.05618	On support	0	0	2.3979	3	0	0	0
1	3.4012	0	0	1	0	27	22	0	0	0	1	1	0.99115	4.51899	Off support	0	0	2.70805	3	0	0	1
0	4.2485	0	0	2	1	27	15	0	1	0	1	0	0.982301	0.181818	Off support	0	0	2.70805	2	1	0	1
0	4.58497	0	0	2	0	27	12	0	2	0	1	1	0.982301	0.678571	On support	0	0	3.13549	2	2	0	1
0	4.00733	0	0	2	0	27	5	0	3	1	1	1	0.982301	0.136364	Off support	0	0	2.77259	3	1	0	1
1	4.2485	0	0	0	0	27	6	0	1	0	1	1	1	0	Off support	0	0	2.89037	4	0	0	1
0	6.21461	0	0	0	0	27	24	0	0	0	1	1	1	0	On support	0	0	2.30259	1	2	0	0
0	0.693147	0	0	2	0	27	22	0	1	0	0	0	0.982301	4.51899	Off support	0	0	2.77259	2	1	0	1
0	3.4012	0	0	1	0	27	6	0	0	0	0	0	0.99115	0	On support	0	0	2.30259	2	0	0	0
0	3.04452	0	0	1	0	27	15	0	2	1	1	1	0.99115	0.181818	Off support	0	0	3.13549	3	2	0	1
0	2.70805	0	0	2	0	27	15	0	0	0	0	0	0.982301	0.181818	On support	0	0	2.56495	3	0	0	1
0	1.60944	0	0	1	1	27	18	0	3	0	1	0	0.99115	0.761905	On support	0	0	2.30259	2	1	0	0
1	3.4012	0	0	2	0	27	18	0	1	1	1	1	0.982301	0.761905	Off support	0	0	2.48491	3	0	0	0
0	4.78749	0	0	0	0	27	9	0	0	0	1	1	1	2.60577	On support	0	0	2.30259	3	1	0	0
0	2.48491	0	0	2	0	27	20	0	0	0	0	0	0.982301	1.89524	Off support	0	0	2.07944	3	3	0	0
0	1.79176	0	0	2	1	27	12	0	2	0	1	0	0.982301	0.678571	Off support	0	0	2.83321	2	2	0	1
0	2.63906	0	0	0	0	27	25	0	0	0	1	1	1	2.44928	On support	0	0	2.56495	4	0	0	1
0	3.4012	0	0	0	1	27	6	0	1	0	1	0	1	0	On support	0	0	2.19722	2	0	0	0
0	2.83321	0	0	2	1	27	5	0	1	1	1	0	0.982301	0.136364	Off support	0	0	2.19722	2	3	0	0
1	5.29832	0	0	0	0	27	24	0	0	1	1	1	1	0	Off support	0	0	2.56495	2	2	0	1
0	6.21461	0	0	0	0	27	24	0	0	0	1	1	1	0	On support	0	0	2.30259	2	1	0	0
0	4.02535	0	0	1	0	27	12	0	1	1	1	1	0.99115	0.678571	Off support	0	0	2.83321	3	0	0	1
0	1.60944	0	0	0	1	27	18	0	1	0	1	0	1	0.761905	Off support	0	0	1.94591	2	0	0	0
1	4.60517	0	0	0	0	27	18	0	2	0	1	1	1	0.761905	On support	0	0	2.19722	3	0	0	0
0	3.91202	0	0	2	1	27	12	0	1	0	1	0	0.982301	0.678571	On support	0	0	2.3979	3	1	0	0
0	3.91202	0	0	0	0	27	24	0	0	0	1	1	1	0	Off support	0	0	2.83321	2	2	0	1
0	3.21888	0	0	2	1	27	12	0	2	0	1	0	0.982301	0.678571	Off support	0	0	1.79176	3	2	0	0
0	2.07944	0	0	3	0	27	6	0	0	0	0	0	0.973451	0	Off support	0	0	2.07944	3	0	0	0
0	3.68888	0	0	2	0	27	3	0	1	0	1	1	0.982301	0	Off support	0	0	2.30259	3	0	0	0
0	4.17439	0	0	1	1	27	15	0	2	0	1	0	0.99115	0.181818	Off support	0	0	2.70805	3	2	0	1
0	4.17439	0	0	2	0	27	25	0	1	0	1	1	0.982301	2.44928	On support	0	0	2.3979	3	0	0	0
0	3.91202	0	0	0	0	27	4	0	1	1	1	1	1	3.26531	Off support	0	0	2.83321	3	0	0	1
0	5.3033	0	0	2	0	27	5	0	1	1	1	1	0.982301	0.136364	Off support	0	0	2.30259	2	2	0	0
0	2.07944	0	0	3	1	27	21	0	1	1	1	1	0.973451	7.92308	Off support	0	0	3.09104	2	0	0	1
0	3.91202	0	0	1	0	27	14	0	1	0	0	0	0.99115	2.14634	On support	0	0	2.07944	3	0	0	0
0	2.99573	0	0	0	0	27	9	0	0	1	0	0	1	2.60577	Off support	0	0	2.48491	3	2	0	0
0	2.30259	0	0	1	0	27	9	0	1	0	0	0	0.99115	2.60577	On support	0	0	2.30259	1	3	0	0
0	5.37064	0	0	1	0	27	5	0	3	1	1	1	0.99115	0.136364	Off support	0	0	2.30259	2	4	0	0
0	4.23411	0	0	2	0	27	5	0	1	0	1	1	0.982301	0.136364	Off support	0	0	2.56495	3	4	0	1
0	3.4012	0	0	0	0	27	3	0	0	1	1	1	1	0	Off support	0	0	2.89037	2	0	0	1
0	4.38203	0	0	2	0	27	2	0	0	0	0	0	0.982301	0	Off support	0	0	2.70805	3	0	0	1
1	4.09434	0	0	0	0	27	21	0	0	0	0	0	1	7.92308	Off support	0	0	2.30259	3	0	0	0
0	3.93183	0	0	2	1	27	5	0	2	0	1	0	0.982301	0.136364	On support	0	0	2.19722	3	3	0	0
0	6.39693	0	0	1	0	27	14	0	0	1	1	1	0.99115	2.14634	Off support	0	0	3.4012	3	1	0	1
1	2.48491	0	0	0	0	27	14	0	0	1	0	0	1	2.14634	Off support	0	0	1.94591	3	0	0	0
0	3.4012	0	0	3	1	27	17	0	0	0	1	1	0.973451	2.73267	Off support	0	0	3.33221	4	0	0	1
0	1.94591	0	0	0	0	27	20	0	0	0	1	1	1	1.89524	On support	0	0	1.94591	3	3	0	0
0	3.4012	0	0	1	0	27	17	0	1	1	0	0	0.99115	2.73267	Off support	0	0	3.29584	2	0	0	1
0	4.60517	0	0	0	0	27	7	0	0	1	0	0	1	5.52688	Off support	0	0	2.3979	4	0	0	0
0	3.91202	0	0	0	0	27	20	0	0	1	1	1	1	1.89524	Off support	0	0	2.07944	4	2	0	0
0	3.91202	0	0	0	0	27	9	0	0	0	0	0	1	2.60577	On support	0	0	2.56495	3	2	0	1
0	1.60944	0	0	0	1	27	16	0	0	0	1	0	1	27.0116	On support	0	0	2.30259	3	0	0	0
0	5.70378	0	0	0	0	27	24	0	0	0	1	1	1	0	Off support	0	0	2.19722	3	3	0	0
0	3.91202	0	0	0	0	27	7	0	0	0	0	0	1	5.52688	On support	0	0	2.56495	3	0	0	1
0	2.99573	0	0	0	0	27	10	0	0	1	0	0	1	2.24074	On support	0	0	3.43399	2	2	0	1
0	2.99573	0	0	0	0	27	4	0	1	1	1	1	1	3.26531	Off support	0	0	2.77259	3	1	0	1
1	2.48491	0	0	0	0	27	17	0	0	0	0	0	1	2.73267	Off support	0	0	2.30259	3	1	0	0
0	0.693147	0	90	0	0	27	19	1	0	0	0	0	1	16.5688	On support	0	0	2.3979	2	0	2.3979	0
0	4.2485	0	0	0	0	27	10	0	0	0	0	0	1	2.24074	Off support	0	0	2.70805	3	2	0	1
0	2.77259	0	0	2	1	27	5	0	2	0	1	1	0.982301	0.136364	On support	0	0	2.48491	2	2	0	0
0	0.693147	0	90	0	0	27	19	1	0	0	0	0	1	16.5688	On support	0	0	2.07944	2	0	2.07944	0
0	1.94591	0	0	2	1	27	5	0	2	0	1	0	0.982301	0.136364	On support	0	0	2.63906	2	3	0	1
0	3.68888	0	0	2	1	27	14	0	1	0	1	0	0.982301	2.14634	Off support	0	0	2.30259	1	2	0	0
0	2.77259	0	0	1	0	27	8	0	0	0	1	1	0.99115	0.0666667	Off support	0	0	2.77259	2	0	0	1
0	3.7612	0	0	1	1	28	12	0	3	0	1	0	0.710744	0.678571	On support	0	0	2.48491	2	1	0	0
0	2.3979	0	0	2	0	28	17	0	0	0	1	1	0.702479	2.73267	On support	0	0	2.70805	3	0	0	1
0	2.30259	0	0	1	1	28	15	0	2	0	1	0	0.710744	0.181818	On support	0	0	2.63906	2	1	0	1
0	2.48491	0	0	1	1	28	15	0	1	0	1	0	0.710744	0.181818	On support	0	0	2.30259	2	1	0	0
0	4.60517	0	0	1	0	28	10	0	2	1	1	1	0.710744	2.24074	Off support	0	0	2.48491	2	3	0	0
0	3.55535	0	0	0	0	28	10	0	0	0	0	0	0.719008	2.24074	Off support	0	0	1.94591	3	2	0	0
0	3.91202	0	0	2	0	28	25	0	0	0	1	1	0.702479	2.44928	Off support	0	0	3.09104	3	0	0	1
0	5.29832	0	0	0	0	28	13	0	0	0	0	0	0.719008	3.05618	Off support	0	0	2.48491	2	0	0	0
0	2.30259	0	0	0	0	28	10	0	0	0	0	0	0.719008	2.24074	On support	0	0	3.2581	3	3	0	1
0	4.60517	0	0	0	0	28	8	0	0	0	0	0	0.719008	0.0666667	Off support	0	0	2.63906	3	0	0	1
0	1.79176	0	0	1	1	28	18	0	2	0	1	0	0.710744	0.761905	On support	0	0	2.07944	3	2	0	0
0	3.58352	0	0	2	0	28	5	0	1	1	1	1	0.702479	0.136364	Off support	0	0	3.13549	3	4	0	1
0	4.78749	0	0	2	0	28	2	0	3	1	1	1	0.702479	0	Off support	0	0	2.3979	3	2	0	0
0	2.07944	0	0	0	0	28	1	0	0	0	0	0	0.719008	0.306123	On support	0	0	2.3979	3	0	0	0
0	2.70805	0	0	1	1	28	4	0	1	0	1	0	0.710744	3.26531	On support	0	0	1.94591	2	1	0	0
0	4.86754	0	0	0	0	28	15	0	2	0	0	0	0.719008	0.181818	On support	0	0	3.04452	3	1	0	1
0	2.30259	0	0	0	0	28	16	0	0	0	0	0	0.719008	27.0116	Off support	0	0	1.60944	3	0	0	0
0	2.99573	0	0	0	0	28	10	0	0	0	0	0	0.719008	2.24074	On support	0	0	2.19722	3	3	0	0
0	9.10498	1	0	0	0	28	3	0	0	1	0	0	0.719008	0	Off support	0	0	2.94444	4	0	0	1
0	2.99573	0	0	0	0	28	10	0	3	0	1	1	0.719008	2.24074	On support	0	0	2.19722	3	2	0	0
0	2.30259	0	0	0	1	28	25	0	0	0	1	0	0.719008	2.44928	Off support	0	0	2.19722	3	0	0	0
1	4.78749	0	0	0	0	28	4	0	0	0	0	0	0.719008	3.26531	Off support	0	0	3.04452	3	0	0	1
0	1.60944	0	0	0	0	28	20	0	0	0	1	1	0.719008	1.89524	On support	0	0	2.30259	3	1	0	0
0	3.91202	0	0	0	0	28	13	0	0	0	0	0	0.719008	3.05618	On support	0	0	2.3979	3	0	0	0
1	2.30259	0	0	1	0	28	18	0	3	0	1	1	0.710744	0.761905	On support	0	0	2.07944	3	1	0	0
0	4.86754	0	0	1	0	28	3	0	1	1	1	1	0.710744	0	Off support	0	0	2.83321	2	1	0	1
0	2.99573	0	0	0	1	28	10	0	2	0	1	0	0.719008	2.24074	On support	0	0	2.19722	2	3	0	0
0	1.94591	0	0	1	0	28	19	0	1	0	1	1	0.710744	17.3945	On support	0	0	3.29584	2	0	0	1
0	2.99573	0	0	0	0	28	19	0	0	0	0	0	0.719008	17.3945	On support	0	0	2.30259	2	0	0	0
0	2.70805	0	0	0	1	28	18	0	3	0	1	0	0.719008	0.761905	On support	0	0	2.56495	3	1	0	1
0	3.49651	0	0	0	0	28	3	0	1	1	1	1	0.719008	0	Off support	0	0	2.89037	2	1	0	1
0	3.52636	0	0	1	0	28	4	0	1	0	0	0	0.710744	3.26531	On support	0	0	2.3979	3	1	0	0
0	5.54908	0	0	1	0	28	5	0	2	1	1	1	0.710744	0.136364	Off support	0	0	2.19722	2	2	0	0
0	4.60517	0	0	1	0	28	24	0	1	0	1	1	0.710744	0	Off support	0	0	3.17805	2	1	0	1
0	2.89037	0	0	0	0	28	14	0	3	1	1	1	0.719008	2.14634	On support	0	0	1.94591	2	3	0	0
0	2.70805	0	0	1	0	28	11	0	1	0	1	1	0.710744	1.53846	On support	0	0	2.83321	3	2	0	1
1	3.80666	0	0	0	0	28	1	0	0	0	0	0	0.719008	0.306123	Off support	0	0	3.7612	3	0	0	1
0	3.21888	0	0	1	0	28	19	0	1	0	1	1	0.710744	17.3945	Off support	0	0	3.4012	2	0	0	1
0	4.38203	0	0	0	0	28	17	0	0	1	0	0	0.719008	2.73267	On support	0	0	2.94444	3	0	0	1
0	2.48491	0	0	0	0	28	25	0	0	0	1	1	0.719008	2.44928	On support	0	0	1.60944	3	0	0	0
0	3.80666	0	0	1	1	28	12	0	2	0	1	0	0.710744	0.678571	On support	0	0	2.48491	2	1	0	0
0	1.79176	0	0	4	0	28	23	0	0	0	1	1	0.68595	6.48276	On support	0	0	2.89037	2	0	0	1
0	3.91202	0	0	0	0	28	24	0	0	0	1	1	0.719008	0	On support	0	0	2.48491	1	2	0	0
0	4.60517	0	0	1	1	28	8	0	1	1	1	0	0.710744	0.0666667	Off support	0	0	2.07944	3	0	0	0
0	3.4012	0	0	2	0	28	13	0	1	0	1	1	0.702479	3.05618	Off support	0	0	2.83321	2	0	0	1
0	4.38203	0	0	1	0	28	17	0	2	1	1	1	0.710744	2.73267	Off support	0	0	2.30259	2	0	0	0
0	3.80666	0	0	3	1	28	1	0	4	0	1	0	0.694215	0.306123	Off support	0	0	2.19722	1	2	0	0
0	3.4012	0	0	1	0	28	22	0	2	1	1	1	0.710744	4.51899	Off support	0	0	2.77259	2	1	0	1
0	2.70805	0	0	1	0	28	20	0	2	0	1	1	0.710744	1.89524	On support	0	0	1.79176	3	1	0	0
0	2.99573	0	0	0	1	28	16	0	0	0	1	0	0.719008	27.0116	On support	0	0	2.89037	3	0	0	1
0	3.4012	0	0	1	1	28	8	0	1	0	1	0	0.710744	0.0666667	On support	0	0	2.30259	2	0	0	0
0	4.38203	0	0	1	0	28	14	0	1	0	0	0	0.710744	2.14634	On support	0	0	2.30259	3	0	0	0
0	2.30259	0	0	1	1	28	8	0	1	0	1	0	0.710744	0.0666667	On support	0	0	2.48491	3	0	0	0
0	3.4012	0	0	0	0	28	24	0	1	1	1	1	0.719008	0	Off support	0	0	2.89037	2	2	0	1
0	2.48491	0	0	0	1	28	7	0	0	0	1	0	0.719008	5.52688	On support	0	0	2.48491	3	0	0	0
0	1.79176	0	0	4	0	28	23	0	1	0	1	1	0.68595	6.48276	Off support	0	0	2.48491	2	0	0	0
1	2.99573	0	0	0	0	28	18	0	0	0	1	1	0.719008	0.761905	On support	0	0	3.55535	2	0	0	1
0	3.4012	0	0	1	1	28	8	0	1	1	1	0	0.710744	0.0666667	Off support	0	0	2.07944	2	0	0	0
0	2.99573	0	0	0	0	28	16	0	0	0	1	1	0.719008	27.0116	Off support	0	0	3.2581	3	0	0	1
0	4.45435	0	0	2	0	28	12	0	2	1	1	1	0.702479	0.678571	Off support	0	0	2.56495	2	2	0	1
0	2.99573	0	0	0	0	28	19	0	0	0	0	0	0.719008	17.3945	On support	0	0	2.89037	2	0	0	1
0	2.30259	0	0	0	0	28	10	0	1	0	1	1	0.719008	2.24074	On support	0	0	2.70805	3	2	0	1
0	2.30259	0	0	1	0	28	6	0	0	0	0	0	0.710744	0	On support	0	0	2.63906	1	0	0	1
0	2.30259	0	0	1	0	28	11	0	3	0	1	1	0.710744	1.53846	On support	0	0	2.89037	4	0	0	1
0	5.59099	1	0	0	0	28	5	0	1	1	1	1	0.719008	0.136364	Off support	0	0	2.63906	2	3	0	1
0	2.30259	0	0	1	0	28	8	0	1	0	0	0	0.710744	0.0666667	On support	0	0	2.77259	3	1	0	1
0	3.63759	0	0	0	0	28	12	0	3	1	1	1	0.719008	0.678571	Off support	0	0	2.30259	2	2	0	0
0	3.68888	0	0	2	0	28	17	0	0	0	0	0	0.702479	2.73267	On support	0	0	2.48491	3	0	0	0
0	2.07944	0	0	1	0	28	22	0	1	0	1	1	0.710744	4.51899	On support	0	0	1.79176	3	2	0	0
0	1.60944	0	0	3	1	28	20	0	0	0	1	0	0.694215	1.89524	Off support	0	0	2.19722	4	0	0	0
0	5.29832	0	5	0	0	28	8	1	0	1	1	1	0.719008	0	On support	0	0	2.56495	4	0	2.56495	1
1	1.38629	0	0	1	0	28	13	0	1	1	0	0	0.710744	3.05618	Off support	0	0	2.07944	2	1	0	0
0	3.3673	0	0	1	0	28	15	0	2	1	1	1	0.710744	0.181818	Off support	0	0	3.4012	2	2	0	1
0	2.07944	0	0	1	1	28	12	0	2	0	1	0	0.710744	0.678571	On support	0	0	2.48491	2	2	0	0
1	4.60517	0	51	1	0	28	20	1	0	0	0	0	0.710744	1.40952	On support	1	0	2.56495	4	0	2.56495	1
0	4.60517	0	0	0	0	28	25	0	0	0	1	1	0.719008	2.44928	Off support	0	0	2.99573	3	0	0	1
0	4.09434	0	0	1	0	28	7	0	0	1	0	0	0.710744	5.52688	Off support	0	0	2.3979	3	0	0	0
0	3.4012	0	0	1	0	28	6	0	1	1	1	1	0.710744	0	Off support	0	0	2.99573	3	1	0	1
0	2.30259	0	0	1	1	28	22	0	1	0	1	0	0.710744	4.51899	On support	0	0	2.30259	2	0	0	0
0	3.58352	0	0	2	1	28	15	0	2	1	1	0	0.702479	0.181818	Off support	0	0	2.19722	3	3	0	0
0	4.44265	0	0	1	0	28	9	0	0	0	0	0	0.710744	2.60577	On support	0	0	2.3979	3	2	0	0
0	3.91202	0	0	0	0	28	7	0	0	0	0	0	0.719008	5.52688	On support	0	0	2.48491	3	0	0	0
0	2.30259	0	0	0	0	28	7	0	0	0	0	0	0.719008	5.52688	Off support	0	0	1.60944	4	0	0	0
0	4.78749	0	0	1	0	28	9	0	1	1	1	1	0.710744	2.60577	Off support	0	0	2.19722	2	2	0	0
0	2.99573	0	0	1	0	28	9	0	0	0	0	0	0.710744	2.60577	On support	0	0	2.19722	3	2	0	0
0	3.68888	0	0	1	0	28	15	0	3	0	1	1	0.710744	0.181818	On support	0	0	2.48491	2	1	0	0
0	2.99573	0	0	1	0	28	11	0	1	0	1	1	0.710744	1.53846	On support	0	0	2.56495	4	1	0	1
0	2.30259	0	0	1	0	28	24	0	2	1	1	1	0.710744	0	Off support	0	0	1.79176	2	2	0	0
0	4.09434	0	0	2	0	28	11	0	1	0	1	1	0.702479	1.53846	Off support	0	0	2.99573	3	2	0	1
0	2.07944	0	0	1	0	28	6	0	0	0	1	1	0.710744	0	On support	0	0	2.63906	3	0	0	1
0	2.48491	0	0	1	0	28	19	0	1	0	1	1	0.710744	17.3945	On support	0	0	2.30259	3	0	0	0
0	3.4012	0	0	0	0	28	18	0	0	0	0	0	0.719008	0.761905	On support	0	0	2.3979	3	0	0	0
0	7.69394	0	0	0	0	28	20	0	1	0	1	1	0.719008	1.89524	Off support	0	0	2.30259	4	3	0	0
0	2.63906	0	0	1	1	28	4	0	1	0	1	0	0.710744	3.26531	On support	0	0	2.3979	3	1	0	0
0	5.01063	0	0	3	0	28	2	0	0	1	1	1	0.694215	0	Off support	0	0	2.07944	4	0	0	0
0	2.07944	0	0	0	1	28	7	0	1	0	1	0	0.719008	5.52688	On support	0	0	3.3673	3	0	0	1
0	3.55535	0	0	1	0	28	5	0	1	1	1	1	0.710744	0.136364	Off support	0	0	2.77259	2	4	0	1
1	2.30259	0	0	0	0	28	18	0	2	1	1	1	0.719008	0.761905	Off support	0	0	3.04452	2	2	0	1
0	1.79176	0	0	0	1	28	17	0	4	1	1	0	0.719008	2.73267	Off support	0	0	2.30259	2	1	0	0
1	3.91202	0	0	0	0	28	18	0	2	0	0	0	0.719008	0.761905	Off support	0	0	3.04452	3	0	0	1
0	1.60944	0	0	1	1	28	9	0	2	1	1	0	0.710744	2.60577	Off support	0	0	2.07944	2	1	0	0
0	3.33221	0	0	0	0	28	9	0	0	0	0	0	0.719008	2.60577	On support	0	0	2.30259	3	2	0	0
0	3.68888	0	0	2	0	28	18	0	0	0	0	0	0.702479	0.761905	On support	0	0	2.19722	3	2	0	0
0	4.09434	1	0	0	0	28	6	0	2	1	0	0	0.719008	0	On support	0	0	2.19722	2	2	0	0
1	5.70378	0	0	0	0	28	17	0	0	1	0	0	0.719008	2.73267	Off support	0	0	2.30259	3	0	0	0
0	3.91202	0	0	1	0	28	9	0	0	0	0	0	0.710744	2.60577	On support	0	0	1.94591	3	2	0	0
0	1.79176	0	0	0	0	28	16	0	0	0	1	1	0.719008	27.0116	On support	0	0	1.79176	3	0	0	0
0	2.30259	0	0	0	0	28	20	0	0	0	0	0	0.719008	1.89524	On support	0	0	2.3979	3	0	0	0
0	0.693147	0	0	1	0	28	22	0	1	0	0	0	0.710744	4.51899	On support	0	0	2.48491	2	0	0	0
0	2.99573	0	0	0	0	28	7	0	0	0	1	1	0.719008	5.52688	On support	0	0	2.63906	3	0	0	1
0	3.68888	0	0	0	0	28	2	0	1	1	0	0	0.719008	0	Off support	0	0	2.56495	3	0	0	1
0	2.99573	0	0	0	0	28	7	0	0	0	1	1	0.719008	5.52688	Off support	0	0	3.13549	4	0	0	1
0	4.60517	0	90	0	0	28	7	1	0	0	0	0	0.719008	4.55914	Off support	0	0	3.21888	2	0	3.21888	1
0	3.4012	0	0	0	0	28	9	0	0	0	0	0	0.719008	2.60577	On support	0	0	2.07944	3	2	0	0
0	1.38629	0	0	0	0	28	19	0	0	0	0	0	0.719008	17.3945	On support	0	0	2.07944	2	0	0	0
0	4.60517	0	0	0	0	28	17	0	0	1	0	0	0.719008	2.73267	Off support	0	0	2.48491	3	0	0	0
0	3.21888	0	0	1	0	28	9	0	0	0	0	0	0.710744	2.60577	On support	0	0	3.78419	3	2	0	1
0	3.13549	0	0	1	1	28	4	0	2	0	1	0	0.710744	3.26531	On support	0	0	2.70805	3	1	0	1
1	6.68461	0	51	0	0	28	10	1	0	1	0	0	0.719008	1.76852	Off support	1	0	4.07754	3	1	4.07754	1
0	4.78749	0	91	0	0	28	16	1	0	0	0	0	0.719008	25.9535	Off support	0	0	4.83628	2	0	4.83628	1
0	3.82864	0	0	0	0	28	20	0	0	0	1	1	0.719008	1.89524	Off support	0	0	3.2581	3	1	0	1
0	4.70048	0	0	1	1	28	16	0	0	1	1	0	0.710744	27.0116	Off support	0	0	2.07944	2	1	0	0
0	3.80666	0	0	2	1	29	5	0	1	1	1	0	0.617886	0.136364	Off support	0	0	2.83321	2	1	0	1
0	2.30259	0	0	1	0	29	4	0	0	0	0	0	0.626016	3.26531	On support	0	0	2.19722	3	0	0	0
0	1.60944	0	0	1	0	29	25	0	1	0	1	1	0.626016	2.44928	On support	0	0	2.07944	3		0	0
0	2.99573	0	0	0	0	29	6	0	0	0	0	0	0.634146	0	Off support	0	0	2.83321	3	0	0	1
0	3.4012	0	0	1	0	29	13	0	1	0	1	1	0.626016	3.05618	Off support	0	0	2.83321	3	1	0	1
0	2.07944	0	0	1	1	29	13	0	1	0	1	0	0.626016	3.05618	On support	0	0	2.63906	2	1	0	1
0	2.30259	0	0	2	1	29	13	0	1	0	1	0	0.617886	3.05618	On support	0	0	2.3979	2	0	0	0
0	3.21888	0	0	1	0	29	13	0	1	0	1	1	0.626016	3.05618	On support	0	0	2.3979	3	0	0	0
0	4.70048	0	0	0	0	29	6	0	0	1	0	0	0.634146	0	On support	0	0	2.19722	2	0	0	0
0	3.4012	0	0	0	0	29	24	0	0	0	1	1	0.634146	0	On support	0	0	2.3979	2	2	0	0
0	3.7612	0	0	1	1	29	5	0	1	1	1	0	0.626016	0.136364	Off support	0	0	2.56495	3	3	0	1
0	1.09861	0	0	0	0	29	13	0	0	0	0	0	0.634146	3.05618	On support	0	0	2.63906	2	0	0	1
0	1.38629	0	0	2	0	29	18	0	0	0	0	0	0.617886	0.761905	On support	0	0	2.19722	3	0	0	0
1	3.49651	0	0	1	0	29	5	0	1	1	0	0	0.626016	0.136364	Off support	0	0	2.07944	4	3	0	0
0	0.693147	0	0	2	0	29	13	0	1	0	0	0	0.617886	3.05618	Off support	0	0	2.83321	2	0	0	1
0	5.43808	0	0	1	0	29	5	0	1	1	1	1	0.626016	0.136364	Off support	0	0	2.89037	3	3	0	1
1	3.91202	0	0	1	0	29	17	0	0	0	1	1	0.626016	2.73267	Off support	0	0	2.19722	3	0	0	0
0	1.38629	0	77	0	0	29	13	1	0	0	0	0	0.634146	2.19101	On support	0	0	2.89037	2	0	2.89037	1
0	1.38629	0	0	1	1	29	13	0	1	0	1	0	0.626016	3.05618	On support	0	0	2.3979	3	1	0	0
1	1.09861	0	0	0	0	29	13	0	0	1	0	0	0.634146	3.05618	Off support	0	0	2.3979	3	2	0	0
0	2.70805	0	0	1	0	29	13	0	1	0	1	1	0.626016	3.05618	On support	0	0	2.19722	3	0	0	0
0	0.693147	0	0	1	1	29	13	0	1	0	1	0	0.626016	3.05618	On support	0	0	2.70805	2	1	0	1
0	2.07944	0	0	1	1	29	13	0	2	0	1	0	0.626016	3.05618	On support	0	0	2.63906	2	0	0	1
0	2.77259	0	0	0	0	29	13	0	0	0	0	0	0.634146	3.05618	On support	0	0	1.38629	2	0	0	0
1	2.30259	0	0	0	0	29	13	0	0	1	1	1	0.634146	3.05618	Off support	0	0	3.49651	3	0	0	1
0	2.30259	0	0	1	1	29	15	0	1	0	1	0	0.626016	0.181818	On support	0	0	2.3979	2	0	0	0
0	3.91202	0	0	1	0	29	13	0	1	1	0	0	0.626016	3.05618	Off support	0	0	3.55535	3	1	0	1
0	5.29832	0	0	1	0	29	13	0	0	0	1	1	0.626016	3.05618	On support	0	0	3.55535	3	0	0	1
0	2.07944	0	88	0	0	29	13	1	0	0	0	0	0.634146	2.06742	On support	0	0	1.94591	2	0	1.94591	0
0	1.38629	0	0	0	1	29	13	0	0	0	1	0	0.634146	3.05618	Off support	0	0	2.56495	3	0	0	1
0	4.91265	0	0	1	0	29	5	0	2	1	1	1	0.626016	0.136364	Off support	0	0	2.56495	3	1	0	1
0	1.60944	0	0	1	0	29	14	0	1	0	0	0	0.626016	2.14634	On support	0	0	2.30259	3	1	0	0
0	3.68888	0	0	1	0	29	2	0	2	0	1	1	0.626016	0	On support	0	0	1.79176	3	0	0	0
1	2.3979	0	0	1	0	29	5	0	1	0	1	1	0.626016	0.136364	Off support	0	0	1.79176	3	2	0	0
0	6.21461	0	0	0	0	29	24	0	0	1	1	1	0.634146	0	Off support	0	0	2.70805	1	2	0	1
0	2.07944	0	0	0	0	29	17	0	1	0	0	0	0.634146	2.73267	On support	0	0	2.19722	2	0	0	0
0	2.30259	0	0	1	0	29	14	0	0	0	0	0	0.626016	2.14634	On support	0	0	2.19722	3	3	0	0
0	4.60517	0	0	0	0	29	17	0	0	0	1	1	0.634146	2.73267	On support	0	0	2.19722	3	0	0	0
0	0.693147	0	0	1	1	29	14	0	1	0	1	0	0.626016	2.14634	On support	0	0	2.30259	2	1	0	0
0	1.09861	0	0	1	0	29	14	0	0	1	0	0	0.626016	2.14634	Off support	0	0	2.07944	2	1	0	0
0	3.93183	0	0	2	1	29	5	0	2	0	1	0	0.617886	0.136364	On support	0	0	2.19722	2	4	0	0
1	3.91202	0	0	1	1	29	14	0	1	1	1	0	0.626016	2.14634	Off support	0	0	2.30259	3	1	0	0
0	5.19296	0	0	0	0	29	17	0	0	1	1	1	0.634146	2.73267	Off support	0	0	2.48491	3	0	0	0
0	1.09861	0	0	0	1	29	17	0	4	1	1	0	0.634146	2.73267	Off support	0	0	2.56495	3	1	0	1
0	1.60944	0	0	1	0	29	14	0	1	0	0	0	0.626016	2.14634	On support	0	0	2.07944	3	0	0	0
0	1.38629	0	0	0	1	29	14	0	3	1	1	0	0.634146	2.14634	Off support	0	0	1.94591	2	0	0	0
0	1.09861	0	0	1	0	29	14	0	1	0	1	1	0.626016	2.14634	Off support	0	0	1.09861	3	0	0	0
0	1.60944	0	0	1	0	29	14	0	1	0	0	0	0.626016	2.14634	On support	0	0	2.3979	3	2	0	0
0	3.73767	0	0	1	1	29	5	0	2	1	1	0	0.626016	0.136364	Off support	0	0	2.56495	2	4	0	1
0	1.38629	0	0	0	0	29	14	0	1	1	1	1	0.634146	2.14634	Off support	0	0	2.07944	4	0	0	0
1	2.3979	0	0	0	0	29	24	0	0	0	1	1	0.634146	0	On support	0	0	2.56495	1	2	0	1
0	2.89037	0	0	1	1	29	14	0	0	0	1	0	0.626016	2.14634	On support	0	0	2.48491	2	0	0	0
0	3.4012	0	0	1	1	29	15	0	2	0	1	0	0.626016	0.181818	Off support	0	0	2.70805	2	3	0	1
0	4.60517	0	0	0	0	29	24	0	0	0	1	1	0.634146	0	Off support	0	0	2.56495	3	2	0	1
0	5.92693	1	0	1	0	29	5	0	1	1	1	1	0.626016	0.136364	Off support	0	0	2.83321	2	3	0	1
0	3.13549	0	0	1	1	29	14	0	1	0	1	0	0.626016	2.14634	On support	0	0	2.19722	2	1	0	0
0	1.79176	0	0	1	1	29	15	0	2	0	1	0	0.626016	0.181818	On support	0	0	2.48491	2	2	0	0
0	2.48491	0	0	1	0	29	14	0	1	0	0	0	0.626016	2.14634	On support	0	0	2.19722	3	0	0	0
0	3.63759	0	0	0	0	29	2	0	2	1	1	1	0.634146	0	Off support	0	0	2.48491	3	1	0	0
0	3.4012	0	0	0	0	29	8	0	1	0	0	0	0.634146	0.0666667	On support	0	0	2.63906	3	0	0	1
1	2.30259	0	0	0	0	29	21	0	2	1	1	1	0.634146	7.92308	Off support	0	0	1.94591	3	0	0	0
0	3.4012	0	0	0	0	29	9	0	0	0	0	0	0.634146	2.60577	On support	0	0	2.56495	3	2	0	1
1	3.91202	0	49	0	0	29	9	1	0	0	0	0	0.634146	2.13462	On support	1	0	2.07944	3	2	2.07944	0
0	1.60944	0	0	1	0	29	21	0	2	1	0	0	0.626016	7.92308	Off support	0	0	1.79176	3	0	0	0
0	3.93183	0	0	1	0	29	25	0	2	1	1	1	0.626016	2.44928	Off support	0	0	2.48491	3	0	0	0
0	4.60517	0	0	1	1	29	7	0	1	0	1	0	0.626016	5.52688	Off support	0	0	2.99573	3	0	0	1
1	5.59842	0	0	0	0	29	20	0	0	1	0	0	0.634146	1.89524	Off support	0	0	1.94591	4	0	0	0
0	1.38629	0	0	0	0	29	21	0	0	0	0	0	0.634146	7.92308	On support	0	0	2.30259	3	0	0	0
0	4.60517	0	0	1	0	29	7	0	1	1	0	0	0.626016	5.52688	Off support	0	0	2.70805	4	0	0	1
0	4.35671	0	0	2	0	29	23	0	1	0	1	1	0.617886	6.48276	On support	0	0	2.30259	1	0	0	0
0	2.77259	0	87	0	0	29	16	1	0	0	0	0	0.634146	26	On support	0	0	2.63906	2	0	2.63906	1
0	3.21888	0	0	0	1	29	1	0	2	0	1	0	0.634146	0.306123	On support	0	0	2.48491	3	0	0	0
0	3.4012	0	0	2	0	29	3	0	1	1	1	1	0.617886	0	Off support	0	0	2.3979	3	0	0	0
0	1.79176	0	0	0	0	29	2	0	0	0	1	1	0.634146	0	On support	0	0	2.3979	2	0	0	0
0	4.60517	0	0	1	1	29	7	0	1	0	1	0	0.626016	5.52688	On support	0	0	2.19722	3	0	0	0
0	4.60517	0	0	0	1	29	4	0	1	0	1	0	0.634146	3.26531	On support	0	0	2.3979	3	1	0	0
0	1.09861	0	0	0	0	29	10	0	0	0	0	0	0.634146	2.24074	Off support	0	0	2.83321	3	2	0	1
0	2.48491	0	0	2	0	29	23	0	0	1	1	1	0.617886	6.48276	Off support	0	0	3.21888	2	0	0	1
0	1.09861	0	0	0	0	29	10	0	0	0	0	0	0.634146	2.24074	On support	0	0	2.48491	3	2	0	0
1	1.60944	0	0	1	1	29	25	0	1	0	1	1	0.626016	2.44928	Off support	0	0	1.94591	4	0	0	0
0	1.60944	0	0	0	0	29	2	0	0	0	0	0	0.634146	0	On support	0	0	3.09104	2	0	0	1
0	2.07944	0	0	1	0	29	3	0	0	0	0	0	0.626016	0	On support	0	0	2.19722	3	1	0	0
0	2.99573	0	0	1	1	29	7	0	1	0	1	0	0.626016	5.52688	On support	0	0	2.63906	3	0	0	1
0	3.4012	0	0	0	0	29	19	0	0	0	0	0	0.634146	17.3945	On support	0	0	1.94591	2	0	0	0
0	3.4012	0	0	0	0	29	10	0	2	0	1	1	0.634146	2.24074	On support	0	0	1.94591	3	2	0	0
0	2.30259	0	0	0	0	29	10	0	2	0	1	1	0.634146	2.24074	On support	0	0	2.89037	3	2	0	1
0	3.46574	0	0	1	0	29	25	0	1	0	1	1	0.626016	2.44928	On support	0	0	2.48491	4	0	0	0
0	5.15329	0	0	0	1	29	2	0	0	0	1	0	0.634146	0	On support	0	0	2.30259	2	0	0	0
0	3.91202	0	0	1	0	29	24	0	1	1	1	1	0.626016	0	Off support	0	0	1.94591	1	1	0	0
0	2.07944	0	0	0	0	29	19	0	0	0	0	0	0.634146	17.3945	On support	0	0	2.70805	2	0	0	1
0	5.52146	0	0	1	0	29	21	0	1	1	1	1	0.626016	7.92308	Off support	0	0	2.77259	2	2	0	1
0	2.30259	0	0	1	0	29	8	0	0	1	0	0	0.626016	0.0666667	Off support	0	0	2.48491	3	0	0	0
0	3.4012	0	0	0	0	29	8	0	1	1	1	1	0.634146	0.0666667	Off support	0	0	2.70805	3	1	0	1
0	3.4012	0	0	1	1	29	11	0	1	0	1	0	0.626016	1.53846	On support	0	0	2.07944	3	0	0	0
0	2.30259	0	0	1	0	29	8	0	0	1	0	0	0.626016	0.0666667	Off support	0	0	2.19722	3	0	0	0
0	2.99573	0	0	0	1	29	1	0	2	1	1	0	0.634146	0.306123	On support	0	0	2.83321	3	1	0	1
0	1.79176	0	0	0	0	29	19	0	0	0	0	0	0.634146	17.3945	On support	0	0	2.63906	2	0	0	1
1	3.4012	0	0	0	1	29	6	0	0	0	1	0	0.634146	0	On support	0	0	1.79176	3	0	0	0
0	2.30259	0	0	1	0	29	8	0	0	1	0	0	0.626016	0.0666667	Off support	0	0	2.77259	3	0	0	1
0	2.99573	0	0	0	0	29	4	0	0	1	0	0	0.634146	3.26531	Off support	0	0	2.77259	2	2	0	1
0	4.60517	0	0	0	0	29	3	0	0	0	0	0	0.634146	0	Off support	0	0	2.63906	4	0	0	1
0	3.4012	0	0	0	0	29	20	0	0	0	1	1	0.634146	1.89524	On support	0	0	3.04452	2	2	0	1
0	3.4012	0	0	3	0	29	17	0	0	0	0	0	0.609756	2.73267	Off support	0	0	1.94591	3	0	0	0
0	2.48491	0	0	2	0	29	15	0	0	1	0	0	0.617886	0.181818	Off support	0	0	2.19722	2	0	0	0
0	2.30259	0	0	1	0	29	19	0	1	0	1	1	0.626016	17.3945	On support	0	0	2.30259	2	0	0	0
0	2.30259	0	0	1	1	29	19	0	1	0	1	0	0.626016	17.3945	On support	0	0	2.19722	3	0	0	0
0	3.4012	0	0	0	0	29	6	0	1	0	1	1	0.634146	0	On support	0	0	2.19722	3	0	0	0
0	1.60944	0	0	0	1	29	6	0	0	0	1	0	0.634146	0	On support	0	0	1.79176	3	0	0	0
0	3.21888	0	0	0	0	29	7	0	0	0	1	1	0.634146	5.52688	On support	0	0	2.63906	2	0	0	1
0	3.91202	0	0	0	0	29	3	0	0	0	0	0	0.634146	0	On support	0	0	2.19722	4	0	0	0
0	4.60517	0	0	0	0	29	24	0	0	0	1	1	0.634146	0	Off support	0	0	1.79176	3	2	0	0
0	1.60944	0	0	0	0	29	2	0	1	0	0	0	0.634146	0	On support	0	0	2.30259	2	2	0	0
0	2.30259	0	0	0	0	29	17	0	0	1	1	1	0.634146	2.73267	Off support	0	0	2.3979		1	0	0
0	3.91202	0	0	1	0	29	24	0	1	1	1	1	0.626016	0	Off support	0	0	2.83321	1	0	0	1
0	3.4012	0	0	0	0	29	24	0	0	1	1	1	0.634146	0	Off support	0	0	3.68888	2	1	0	1
0	3.89182	0	0	0	0	29	15	0	2	1	1	1	0.634146	0.181818	Off support	0	0	2.48491	2	2	0	0
0	1.79176	0	0	4	0	29	21	0	0	1	1	1	0.601626	7.92308	Off support	0	0	3.13549	3	0	0	1
0	3.4012	0	0	0	0	29	24	0	0	0	1	1	0.634146	0	On support	0	0	2.19722	1	2	0	0
0	6.21461	0	0	0	0	29	24	0	1	1	1	1	0.634146	0	Off support	0	0	3.4012	2	3	0	1
0	5.29832	0	0	0	0	29	24	0	0	0	1	1	0.634146	0	On support	0	0	2.56495	2	1	0	1
0	2.30259	0	0	1	0	29	6	0	0	0	0	0	0.626016	0	On support	0	0	2.3979	2	0	0	0
1	9.21034	0	88	0	0	29	16	1	0	0	0	0	0.634146	25.9884	Off support	1	0	1.79176	2	0	1.79176	0
0	2.19722	0	0	0	0	29	2	0	0	0	0	0	0.634146	0	Off support	0	0	1.79176	3	0	0	0
0	2.83321	0	0	0	0	29	18	0	0	1	0	0	0.634146	0.761905	On support	0	0	1.94591	3	0	0	0
0	3.4012	0	0	1	0	31	14	0	1	1	1	1	0.689655	2.14634	Off support	0	0	2.07944	3	1	0	0
1	4.2485	0	0	0	0	31	16	0	0	0	1	1	0.698276	27.0116	Off support	0	0	2.3979	3	0	0	0
0	2.07944	0	0	2	0	31	25	0	2	0	1	1	0.681034	2.44928	On support	0	0	3.33221	3	2	0	1
0	3.95124	0	0	0	0	31	12	0	2	1	1	1	0.698276	0.678571	Off support	0	0	2.07944	3	1	0	0
0	4.8752	0	0	1	0	31	5	0	1	1	1	1	0.689655	0.136364	Off support	0	0	2.70805	3	2	0	1
1	2.48491	0	0	0	0	31	18	0	3	0	1	1	0.698276	0.761905	Off support	0	0	2.3979	2	3	0	0
0	4.02535	0	0	0	0	31	12	0	1	0	1	1	0.698276	0.678571	On support	0	0	2.3979	2	2	0	0
0	3.4012	0	0	0	0	31	17	0	0	0	0	0	0.698276	2.73267	Off support	0	0	3.49651	3	0	0	1
0	2.99573	0	0	0	0	31	10	0	0	1	0	0	0.698276	2.24074	Off support	0	0	3.09104	3	2	0	1
0	3.68888	0	0	0	0	31	24	0	0	1	1	1	0.698276	0	On support	0	0	2.70805	3	2	0	1
0	3.4012	0	0	0	1	31	4	0	1	1	1	0	0.698276	3.26531	Off support	0	0	2.94444	2	1	0	1
0	5.1299	0	0	0	0	31	12	0	2	0	1	1	0.698276	0.678571	Off support	0	0	2.89037	3	2	0	1
0	1.38629	0	0	1	0	31	14	0	1	0	0	0	0.689655	2.14634	Off support	0	0	3.04452	3	0	0	1
0	2.99573	0	0	1	1	31	6	0	0	0	1	0	0.689655	0	On support	0	0	2.77259	3	0	0	1
0	1.60944	0	0	1	1	31	15	0	2	0	1	0	0.689655	0.181818	On support	0	0	2.56495	3	1	0	1
0	3.2581	0	0	1	0	31	15	0	2	1	1	1	0.689655	0.181818	Off support	0	0	3.2581	3	3	0	1
0	3.68888	0	0	0	0	31	3	0	1	1	1	1	0.698276	0	Off support	0	0	2.99573	1	0	0	1
0	4.38203	1	0	0	0	31	4	0	1	1	0	0	0.698276	3.26531	On support	0	0	1.94591	3	1	0	0
0	2.48491	0	0	2	0	31	24	0	2	0	1	1	0.681034	0	Off support	0	0	3.52636	2	2	0	1
0	2.07944	0	0	1	0	31	14	0	1	0	0	0	0.689655	2.14634	On support	0	0	1.94591	3	0	0	0
0	3.4012	0	0	0	0	31	24	0	0	1	1	1	0.698276	0	On support	0	0	2.19722	1	1	0	0
0	3.91202	0	0	2	0	31	2	0	2	0	0	0	0.681034	0	Off support	0	0	1.60944	3	1	0	0
0	3.91202	0	0	1	1	31	6	0	0	0	1	0	0.689655	0	Off support	0	0	1.38629	3	0	0	0
0	5.70378	1	0	1	0	31	23	0	4	1	1	1	0.689655	6.48276	Off support	0	0	4.14314	2	0	0	1
0	4.83628	0	0	0	0	31	15	0	2	0	1	1	0.698276	0.181818	Off support	0	0	2.94444	2	2	0	1
0	2.30259	0	0	2	0	31	9	0	0	0	0	0	0.681034	2.60577	On support	0	0	2.48491	3	1	0	0
0	1.94591	0	0	0	1	31	6	0	0	0	1	0	0.698276	0	On support	0	0	2.89037	3	0	0	1
0	3.4012	0	0	0	1	31	24	0	1	0	1	1	0.698276	0	Off support	0	0	2.30259	2	1	0	0
1	3.91202	1	0	2	0	31	18	0	1	0	1	1	0.681034	0.761905	Off support	0	0	2.77259	1	1	0	1
0	4.44265	0	0	1	0	31	12	0	2	0	1	1	0.689655	0.678571	On support	0	0	2.3979	3	1	0	0
0	4.60517	0	89	0	0	31	16	1	0	0	0	0	0.698276	25.9767	On support	0	0	3.09104	2	0	3.09104	1
1	4.27667	0	0	0	0	31	18	0	0	0	0	0	0.698276	0.761905	Off support	0	0	2.56495	3	1	0	1
0	3.7612	0	0	1	0	31	15	0	2	0	1	1	0.689655	0.181818	On support	0	0	2.48491	2	1	0	0
0	2.89037	0	0	1	0	31	25	0	0	0	1	1	0.689655	2.44928	On support	0	0	1.94591		0	0	0
0	3.21888	0	0	2	0	31	20	0	1	1	1	1	0.681034	1.89524	Off support	0	0	2.83321	3	3	0	1
0	4.38203	0	0	0	0	31	19	0	0	0	0	0	0.698276	17.3945	Off support	0	0	3.43399	2	0	0	1
0	3.55535	0	0	0	0	31	9	0	0	0	0	0	0.698276	2.60577	Off support	0	0	2.07944	3	2	0	0
1	1.79176	0	0	1	1	31	19	0	2	0	1	1	0.689655	17.3945	Off support	0	0	2.77259	2	0	0	1
1	5.8944	0	0	1	0	31	5	0	1	1	1	1	0.689655	0.136364	Off support	0	0	2.94444	2	2	0	1
0	2.56495	0	0	0	1	31	6	0	0	0	1	0	0.698276	0	On support	0	0	2.19722	3	0	0	0
0	4.09434	0	0	2	0	31	3	0	1	0	1	1	0.681034	0	Off support	0	0	1.94591	3	0	0	0
0	2.99573	0	0	0	1	31	4	0	3	0	1	0	0.698276	3.26531	On support	0	0	2.3979	2	1	0	0
0	3.68888	0	0	2	1	31	3	0	0	0	1	0	0.681034	0	Off support	0	0	2.07944	3	1	0	0
0	3.4012	0	0	0	0	31	24	0	2	1	0	0	0.698276	0	Off support	0	0	2.30259	3	2	0	0
0	2.89037	0	0	2	1	31	5	0	1	1	1	0	0.681034	0.136364	Off support	0	0	1.79176	3	4	0	0
0	2.48491	0	0	1	0	31	11	0	1	0	1	1	0.689655	1.53846	On support	0	0	2.99573	3	1	0	1
0	2.07944	0	0	1	1	31	5	0	2	0	1	0	0.689655	0.136364	On support	0	0	1.94591	3	2	0	0
1	2.56495	0	0	0	0	31	4	0	3	0	1	1	0.698276	3.26531	On support	0	0	2.48491	2	1	0	0
1	6.90775	0	0	0	0	31	24	0	0	1	1	1	0.698276	0	Off support	0	0	3.04452	2	1	0	1
0	4.60517	0	0	2	0	31	21	0	2	1	1	1	0.681034	7.92308	Off support	0	0	2.30259	3	0	0	0
1	2.99573	0	95	0	0	31	16	1	0	0	0	0	0.698276	25.907	Off support	1	0	4.26268	2	0	4.26268	1
0	3.4012	0	0	2	0	31	4	0	2	0	1	1	0.681034	3.26531	On support	0	0	2.07944	2	1	0	0
0	6.39693	0	0	0	0	31	6	0	0	1	0	0	0.698276	0	On support	0	0	2.83321	3	1	0	1
0	5.70378	0	0	1	0	31	24	0	0	1	1	1	0.689655	0	Off support	0	0	1.60944	2	2	0	0
1	2.70805	0	0	1	1	31	4	0	1	0	1	0	0.689655	3.26531	On support	0	0	2.30259	3	0	0	0
0	3.91202	0	0	2	0	31	3	0	1	1	1	1	0.681034	0	Off support	0	0	2.07944	4	1	0	0
0	2.99573	0	88	0	0	31	16	1	0	0	0	0	0.698276	25.9884	On support	0	0	2.30259	2	0	2.30259	0
0	1.09861	0	90	0	0	31	16	1	0	0	0	0	0.698276	25.9651	On support	0	0	2.07944	2	0	2.07944	0
0	2.48491	0	0	0	0	31	25	0	0	0	1	1	0.698276	2.44928	On support	0	0	2.19722	3	0	0	0
0	3.4012	0	88	0	0	31	7	1	0	0	0	0	0.698276	4.58064	On support	0	0	3.2581	2	0	3.2581	1
0	3.55535	0	0	1	1	31	4	0	1	0	1	0	0.689655	3.26531	Off support	0	0	2.70805	2	1	0	1
1	4.60517	0	0	0	0	31	24	0	0	1	1	1	0.698276	0	On support	0	0	3.04452	2	1	0	1
1	4.60517	0	0	2	0	31	11	0	1	0	1	1	0.681034	1.53846	Off support	0	0	2.56495	3	2	0	1
0	2.99573	0	88	0	0	31	16	1	0	0	0	0	0.698276	25.9884	On support	0	0	2.07944	2	0	2.07944	0
0	4.31749	0	0	1	0	31	15	0	2	0	1	1	0.689655	0.181818	On support	0	0	2.56495	2	1	0	1
0	2.99573	0	0	1	0	31	8	0	1	0	0	0	0.689655	0.0666667	On support	0	0	2.94444	3	0	0	1
0	4.2485	0	0	2	1	31	6	0	0	0	1	0	0.681034	0	Off support	0	0	1.09861	3	0	0	0
0	2.30259	0	0	1	0	31	4	0	1	0	0	0	0.689655	3.26531	On support	0	0	2.07944	2	0	0	0
0	1.79176	0	0	0	0	31	19	0	0	0	0	0	0.698276	17.3945	On support	0	0	2.3979	2	0	0	0
1	5.70378	1	0	1	0	31	23	0	3	1	1	1	0.689655	6.48276	On support	0	0	1.94591	1	2	0	0
0	3.55535	0	0	1	1	31	4	0	1	1	1	0	0.689655	3.26531	Off support	0	0	2.70805	2	1	0	1
0	2.99573	0	0	0	1	31	4	0	1	0	1	0	0.698276	3.26531	On support	0	0	1.79176	3	0	0	0
0	4.60517	0	0	0	0	31	6	0	0	1	0	0	0.698276	0	Off support	0	0	2.70805	3	0	0	1
0	1.94591	0	0	0	0	31	20	0	0	0	0	0	0.698276	1.89524	On support	0	0	2.83321	4	1	0	1
0	4.60517	0	0	1	0	31	23	0	2	1	1	1	0.689655	6.48276	Off support	0	0	3.33221	3	2	0	1
0	4.2485	0	0	1	0	31	11	0	1	0	1	1	0.689655	1.53846	On support	0	0	2.63906	3	2	0	1
0	3.4012	0	0	0	0	31	25	0	0	0	0	0	0.698276	2.44928	On support	0	0	2.19722	3	0	0	0
0	3.91202	0	0	2	0	31	11	0	1	0	1	1	0.681034	1.53846	Off support	0	0	2.48491	3	1	0	0
0	3.55535	0	0	1	1	31	16	0	1	1	1	0	0.689655	27.0116	Off support	0	0	1.94591	3	1	0	0
0	2.99573	0	0	0	0	31	10	0	0	0	0	0	0.698276	2.24074	On support	0	0	3.49651	3	2	0	1
0	1.79176	0	0	1	1	31	12	0	2	0	1	0	0.689655	0.678571	On support	0	0	2.19722	2	2	0	0
0	1.79176	0	0	2	0	31	13	0	1	1	0	0	0.681034	3.05618	Off support	0	0	2.70805	2	0	0	1
0	3.4012	0	0	0	0	31	24	0	0	0	1	1	0.698276	0	Off support	0	0	2.83321	1	2	0	1
0	2.99573	0	0	0	0	31	10	0	0	0	0	0	0.698276	2.24074	Off support	0	0	3.21888	3	2	0	1
1	3.8712	0	0	2	0	31	4	0	1	1	1	1	0.681034	3.26531	Off support	0	0	1.60944	3	2	0	0
0	4.60517	0	0	0	0	31	13	0	0	0	1	1	0.698276	3.05618	Off support	0	0	2.99573	3	0	0	1
0	4.2485	0	0	0	0	31	5	0	1	1	1	1	0.698276	0.136364	Off support	0	0	2.94444	2	4	0	1
0	5.76832	0	0	0	0	31	20	0	0	1	0	0	0.698276	1.89524	Off support	0	0	1.79176	2	1	0	0
1	2.30259	0	0	2	0	31	5	0	2	0	1	1	0.681034	0.136364	Off support	0	0	2.70805	3	1	0	1
0	4.60517	0	0	1	0	31	14	0	1	0	0	0	0.689655	2.14634	Off support	0	0	3.13549	3	0	0	1
1	2.19722	0	0	1	0	31	14	0	1	0	0	0	0.689655	2.14634	Off support	0	0	1.79176	3	0	0	0
0	3.4012	0	0	0	0	31	10	0	0	1	0	0	0.698276	2.24074	On support	0	0	1.79176	3	2	0	0
0	2.07944	0	0	0	0	31	25	0	0	1	1	1	0.698276	2.44928	Off support	0	0	2.56495	3	2	0	1
0	2.99573	0	0	0	0	31	10	0	0	1	0	0	0.698276	2.24074	Off support	0	0	2.19722	3	2	0	0
0	3.4012	0	0	0	0	31	9	0	0	0	0	0	0.698276	2.60577	On support	0	0	2.19722	3	2	0	0
0	5.02388	0	0	1	0	31	5	0	1	1	1	1	0.689655	0.136364	Off support	0	0	3.09104	3	2	0	1
0	1.60944	0	0	2	0	31	13	0	1	0	0	0	0.681034	3.05618	On support	0	0	2.48491	2	1	0	0
0	2.30259	0	0	0	1	31	17	0	1	0	1	0	0.698276	2.73267	Off support	0	0	2.19722	3	2	0	0
0	4.09434	0	0	1	0	31	14	0	1	0	0	0	0.689655	2.14634	Off support	0	0	2.89037	3	0	0	1
0	2.99573	0	0	0	0	31	6	0	0	0	0	0	0.698276	0	Off support	0	0	3.09104	3	0	0	1
0	1.79176	0	0	0	0	31	25	0	2	1	1	1	0.698276	2.44928	Off support	0	0	2.77259	2	0	0	1
0	3.68888	0	0	2	0	31	3	0	1	0	1	1	0.681034	0	Off support	0	0	2.07944	3	0	0	0
0	3.21888	0	0	1	0	31	14	0	1	1	0	0	0.689655	2.14634	Off support	0	0	2.07944	2	1	0	0
0	3.91202	0	0	1	0	31	24	0	0	0	1	1	0.689655	0	On support	0	0	2.3979	1	1	0	0
0	3.4012	0	0	0	0	31	17	0	0	0	0	0	0.698276	2.73267	On support	0	0	3.04452	3	0	0	1
0	3.91202	0	70	0	0	31	10	1	0	0	0	0	0.698276	1.59259	On support	0	0	2.19722	3	2	2.19722	0
0	3.55535	0	0	1	1	31	4	0	1	0	1	0	0.689655	3.26531	On support	0	0	2.48491	2	1	0	0
0	1.38629	0	0	0	0	31	20	0	1	1	1	1	0.698276	1.89524	Off support	0	0	1.94591	1	0	0	0
0	2.89037	0	0	1	0	31	3	0	0	1	0	0	0.689655	0	Off support	0	0	2.70805	2	0	0	1
0	2.99573	0	0	0	0	31	6	0	0	1	1	1	0.698276	0	Off support	0	0	2.3979	3	0	0	0
0	2.48491	0	90	0	0	31	19	1	0	0	0	0	0.698276	16.5688	On support	0	0	2.56495	3	1	2.56495	1
1	4.41884	0	0	1	0	31	11	0	1	0	1	1	0.689655	1.53846	Off support	0	0	2.77259	3	1	0	1
0	3.73767	0	0	2	0	31	5	0	2	1	1	1	0.681034	0.136364	Off support	0	0	2.56495	3	4	0	1
0	2.19722	0	0	2	0	31	9	0	0	0	0	0	0.681034	2.60577	On support	0	0	2.19722	3	0	0	0
0	1.60944	0	0	0	0	31	14	0	2	0	0	0	0.698276	2.14634	On support	0	0	2.30259	3	1	0	0
0	3.68888	0	0	0	0	31	22	0	0	0	0	0	0.698276	4.51899	Off support	0	0	2.94444	3	0	0	1
1	2.19722	0	0	0	0	31	25	0	0	0	1	1	0.698276	2.44928	Off support	0	0	2.56495	3	0	0	1
0	4.38203	0	0	1	1	33	13	0	1	1	1	0	0.714286	3.05618	Off support	0	0	1.60944	3	1	0	0
0	3.52636	0	0	2	0	33	11	0	2	0	1	1	0.642857	1.53846	On support	0	0	2.48491	4	2	0	0
1	4.49981	0	0	0	0	33	4	0	2	1	1	1	0.785714	3.26531	Off support	0	0	2.3979	2	2	0	0
0	2.70805	0	0	0	1	33	4	0	1	0	1	0	0.785714	3.26531	Off support	0	0	2.19722	2	0	0	0
1	3.68888	0	0	1	0	33	7	0	0	0	0	0	0.714286	5.52688	Off support	0	0	2.07944	3	0	0	0
0	4.2485	0	0	1	0	33	4	0	1	1	1	1	0.714286	3.26531	Off support	0	0	2.30259	2	1	0	0
0	2.30259	0	0	1	0	33	8	0	1	0	0	0	0.714286	0.0666667	On support	0	0	2.63906	3	0	0	1
0	1.38629	0	0	2	0	33	23	0	0	1	0	0	0.642857	6.48276	Off support	0	0	2.48491	2	0	0	0
0	2.99573	0	0	0	0	33	9	0	0	1	0	0	0.785714	2.60577	Off support	0	0	2.70805	3	2	0	1
1	0	0	0	0	0	33	14	0	1	1	0	0	0.785714	2.14634	Off support	0	0	2.3979	3	0	0	0
0	1.79176	0	0	1	1	33	15	0	1	0	1	0	0.714286	0.181818	On support	0	0	2.83321	3	2	0	1
0	2.30259	0	0	0	0	33	18	0	0	0	0	0	0.785714	0.761905	On support	0	0	1.79176	2	2	0	0
0	3.2581	0	0	2	0	33	4	0	2	0	1	1	0.642857	3.26531	On support	0	0	2.07944	2	1	0	0
1	1.38629	0	0	0	0	33	3	0	0	0	1	1	0.785714	0	Off support	0	0	1.60944	4	0	0	0
0	1.09861	0	0	0	0	33	19	0	0	0	0	0	0.785714	17.3945	Off support	0	0	2.94444	2	0	0	1
0	2.94444	0	0	1	1	34	15	0	2	0	1	0	0.595041	0.181818	On support	0	0	2.19722	2	2	0	0
0	5.87774	0	0	1	0	34	5	0	1	1	1	1	0.595041	0.136364	Off support	0	0	2.48491	1	3	0	0
0	4.60517	0	0	0	0	34	24	0	1	0	1	1	0.603306	0	On support	0	0	2.48491	1	1	0	0
0	3.46574	0	0	1	0	34	5	0	1	1	0	0	0.595041	0.136364	Off support	0	0	2.56495	3	2	0	1
0	1.60944	0	0	1	1	34	15	0	1	0	1	0	0.595041	0.181818	On support	0	0	2.48491	3	1	0	0
0	4.17439	0	0	1	1	34	15	0	2	0	1	0	0.595041	0.181818	Off support	0	0	2.83321	2	1	0	1
0	5.70378	0	0	0	0	34	24	0	0	1	1	1	0.603306	0	Off support	0	0	2.07944	1	1	0	0
0	4.68213	0	0	1	0	34	17	0	1	1	1	1	0.595041	2.73267	Off support	0	0	3.29584	3	1	0	1
0	1.60944	0	0	0	0	34	24	0	0	0	0	0	0.603306	0	On support	0	0	2.3979	2	2	0	0
0	5.99146	0	0	0	0	34	2	0	0	0	0	0	0.603306	0	Off support	0	0	3.3673	3	0	0	1
0	4.09434	0	0	1	1	34	4	0	1	1	1	0	0.595041	3.26531	Off support	0	0	2.30259	3	1	0	0
0	3.13549	0	0	1	1	34	15	0	1	0	1	0	0.595041	0.181818	On support	0	0	2.89037	3	0	0	1
0	4.70048	0	0	0	0	34	15	0	2	0	1	1	0.603306	0.181818	Off support	0	0	3.33221	2	2	0	1
1	3.4012	0	0	1	1	34	4	0	1	1	1	0	0.595041	3.26531	Off support	0	0	2.48491	2	0	0	0
0	1.38629	0	0	2	0	34	4	0	0	0	0	0	0.586777	3.26531	On support	0	0	2.83321	3	0	0	1
0	3.4012	0	0	1	0	34	25	0	1	1	1	1	0.595041	2.44928	Off support	0	0	2.77259	4	2	0	1
0	2.07944	0	90	0	0	34	16	1	0	0	0	0	0.603306	25.9651	On support	0	0	2.56495	2	0	2.56495	1
0	2.07944	0	85	0	0	34	16	1	0	0	0	0	0.603306	26.0233	On support	0	0	2.19722	2	0	2.19722	0
0	4.23411	0	0	0	0	34	16	0	0	1	0	0	0.603306	27.0116	On support	0	0	1.94591	3	0	0	0
0	1.60944	0	0	1	1	34	8	0	1	0	1	0	0.595041	0.0666667	On support	0	0	1.60944	3	1	0	0
0	3.4012	0	91	0	0	34	16	1	0	0	0	0	0.603306	25.9535	On support	0	0	3.04452	2	0	3.04452	1
0	3.73767	0	89	0	0	34	16	1	0	0	0	0	0.603306	25.9767	On support	0	0	2.19722	2	0	2.19722	0
0	1.60944	0	0	1	1	34	8	0	1	1	1	0	0.595041	0.0666667	Off support	0	0	2.70805	3	1	0	1
0	3.91202	0	0	1	0	34	23	0	0	1	1	1	0.595041	6.48276	Off support	0	0	2.07944	3	0	0	0
1	3.61092	0	0	0	0	34	16	0	1	1	1	1	0.603306	27.0116	Off support	0	0	2.56495	3	0	0	1
1	4.78749	0	0	1	0	34	20	0	1	0	1	1	0.595041	1.89524	Off support	0	0	1.60944	3	0	0	0
0	1.60944	0	0	2	0	34	9	0	0	0	0	0	0.586777	2.60577	On support	0	0	2.30259	4	0	0	0
0	2.99573	0	0	0	1	34	9	0	2	0	1	0	0.603306	2.60577	On support	0	0	2.48491	2	3	0	0
0	5.99146	0	0	1	0	34	8	0	1	1	0	0	0.595041	0.0666667	Off support	0	0	4.04305	3	1	0	1
1	3.4012	0	0	0	0	34	9	0	0	0	0	0	0.603306	2.60577	On support	0	0	3.04452	3	1	0	1
0	3.68888	0	0	0	0	34	8	0	1	0	1	1	0.603306	0.0666667	Off support	0	0	4.02535	3	0	0	1
0	3.82864	0	0	0	0	34	9	0	0	1	0	0	0.603306	2.60577	Off support	0	0	2.94444	3	1	0	1
0	2.19722	0	0	0	0	34	20	0	1	0	1	1	0.603306	1.89524	Off support	0	0	1.79176	2	1	0	0
0	4.60517	0	0	0	0	34	20	0	0	0	1	1	0.603306	1.89524	Off support	0	0	2.63906	3	0	0	1
0	4.2485	0	0	2	0	34	20	0	1	0	1	1	0.586777	1.89524	Off support	0	0	2.48491	3	0	0	0
1	5.56068	0	0	0	0	34	22	0	0	1	0	0	0.603306	4.51899	Off support	0	0	2.19722	4	0	0	0
0	2.30259	0	0	0	0	34	20	0	0	0	1	1	0.603306	1.89524	On support	0	0	3.3673	3	2	0	1
0	4.56435	0	0	1	0	34	15	0	2	0	1	1	0.595041	0.181818	On support	0	0	2.70805	2	2	0	1
0	1.38629	0	0	0	0	34	22	0	1	0	0	0	0.603306	4.51899	On support	0	0	2.3979	3	0	0	0
0	5.59842	0	0	0	0	34	17	0	1	1	1	1	0.603306	2.73267	On support	0	0	2.19722	4	0	0	0
0	5.70378	0	0	0	0	34	17	0	0	0	0	0	0.603306	2.73267	Off support	0	0	2.19722	3	0	0	0
1	4.60517	0	0	0	0	34	14	0	0	1	0	0	0.603306	2.14634	Off support	0	0	2.70805	3	0	0	1
0	3.80666	0	0	2	1	34	14	0	1	1	1	0	0.586777	2.14634	Off support	0	0	2.07944	2	0	0	0
0	2.30259	0	0	0	0	34	17	0	0	0	1	1	0.603306	2.73267	On support	0	0	2.07944	3	0	0	0
0	3.93183	0	0	2	0	34	5	0	1	0	1	1	0.586777	0.136364	Off support	0	0	2.07944	2	3	0	0
1	6.19848	0	0	1	0	34	5	0	1	1	1	1	0.595041	0.136364	Off support	0	0	1.94591	4	2	0	0
0	1.09861	0	0	1	1	34	13	0	3	0	1	0	0.595041	3.05618	On support	0	0	2.07944	3	1	0	0
0	4.38203	0	0	0	0	34	24	0	0	0	1	1	0.603306	0	Off support	0	0	1.38629	2	3	0	0
0	1.94591	0	0	0	1	34	17	0	1	0	1	0	0.603306	2.73267	On support	0	0	2.83321	2	0	0	1
0	2.48491	0	0	0	1	34	18	0	3	0	1	1	0.603306	0.761905	On support	0	0	2.3979	2	2	0	0
0	3.4012	0	0	0	0	34	24	0	0	0	0	0	0.603306	0	Off support	0	0	3.43399	3	2	0	1
0	1.94591	0	0	0	0	34	13	0	1	1	0	0	0.603306	3.05618	Off support	0	0	2.07944	3	1	0	0
1	5.29832	0	0	0	0	34	4	0	1	0	0	0	0.603306	3.26531	Off support	0	0	1.94591	3	0	0	0
0	5.01063	0	0	3	0	34	18	0	0	1	0	0	0.578512	0.761905	Off support	0	0	2.19722	3	2	0	0
0	3.68888	0	0	0	0	34	8	0	1	0	1	1	0.603306	0.0666667	Off support	0	0	2.89037	3	0	0	1
0	1.94591	0	0	0	0	34	13	0	1	0	0	0	0.603306	3.05618	On support	0	0	2.89037	3	1	0	1
0	5.70378	0	0	0	0	34	1	0	1	0	0	0	0.603306	0.306123	On support	0	0	2.30259	3	1	0	0
0	1.79176	0	0	1	1	34	1	0	0	0	1	0	0.595041	0.306123	On support	0	0	2.70805	3	0	0	1
0	3.68888	0	0	0	0	34	24	0	0	0	1	1	0.603306	0	Off support	0	0	1.94591	2	3	0	0
1	3.91202	0	0	1	0	34	6	0	1	1	1	1	0.595041	0	Off support	0	0	2.19722	3	0	0	0
0	2.99573	0	0	0	0	34	20	0	0	1	1	1	0.603306	1.89524	On support	0	0	2.89037	4	0	0	1
0	3.04452	0	0	0	1	34	4	0	1	0	1	0	0.603306	3.26531	On support	0	0	2.63906	3	1	0	1
0	3.04452	0	0	2	1	34	12	0	2	0	1	0	0.586777	0.678571	Off support	0	0	1.79176	2	1	0	0
0	5.25749	0	0	1	0	34	12	0	2	0	1	1	0.595041	0.678571	On support	0	0	2.48491	3	2	0	0
0	4.33073	0	0	0	0	34	12	0	2	0	1	1	0.603306	0.678571	Off support	0	0	2.56495	2	1	0	1
1	3.4012	0	0	0	0	34	1	0	1	0	0	0	0.603306	0.306123	On support	0	0	2.89037	3	0	0	1
0	1.60944	0	0	2	1	34	18	0	3	0	1	0	0.586777	0.761905	Off support	0	0	2.70805	3	0	0	1
0	1.79176	0	0	2	1	34	12	0	2	0	1	0	0.586777	0.678571	On support	0	0	2.99573	2	2	0	1
0	4.43082	0	0	2	0	34	12	0	3	1	1	1	0.586777	0.678571	Off support	0	0	2.48491	2	2	0	0
1	6.93731	0	47	0	0	34	20	1	0	1	1	1	0.603306	1.44762	On support	1	0	2.56495	3	3	2.56495	1
0	4.45435	0	0	2	0	34	12	0	1	0	0	0	0.586777	0.678571	Off support	0	0	2.83321	2	2	0	1
1	5.01063	0	60	0	0	34	9	1	0	0	0	0	0.603306	2.02885	On support	1	0	2.3979	3	2	2.3979	0
0	3.4012	0	0	2	0	34	18	0	0	0	1	1	0.586777	0.761905	Off support	0	0	1.60944	3	0	0	0
0	4.38203	0	0	0	0	34	3	0	0	1	0	0	0.603306	0	Off support	0	0	2.77259	2	1	0	1
0	4.49981	0	0	2	0	34	2	0	0	0	0	0	0.586777	0	On support	0	0	2.30259	1	0	0	0
0	4.60517	0	0	0	0	34	1	0	0	1	0	0	0.603306	0.306123	Off support	0	0	1.79176	3	1	0	0
0	1.79176	0	0	2	0	34	18	0	1	0	0	0	0.586777	0.761905	Off support	0	0	1.38629	1	2	0	0
0	5.19296	0	91	0	0	34	22	1	0	0	0	0	0.603306	3.36709	On support	0	0	2.56495	2	0	2.56495	1
0	4.60517	0	0	0	1	34	18	0	2	0	1	0	0.603306	0.761905	On support	0	0	2.3979	3	2	0	0
1	3.68888	0	0	0	0	34	22	0	0	0	0	0	0.603306	4.51899	Off support	0	0	2.19722	2	0	0	0
0	3.4012	0	0	1	1	34	11	0	1	0	1	0	0.595041	1.53846	Off support	0	0	1.79176	3	1	0	0
0	3.68888	0	0	1	0	34	6	0	0	0	1	1	0.595041	0	On support	0	0	2.48491	3	0	0	0
0	5.48064	0	0	1	0	34	11	0	1	0	1	1	0.595041	1.53846	Off support	0	0	2.19722	3	1	0	0
0	4.60517	0	0	1	1	34	11	0	1	0	1	0	0.595041	1.53846	Off support	0	0	2.83321	3	2	0	1
0	3.68888	0	0	0	0	34	3	0	0	1	0	0	0.603306	0	Off support	0	0	2.89037	2	1	0	1
1	2.30259	0	0	0	1	34	22	0	0	1	1	0	0.603306	4.51899	Off support	0	0	2.07944	2	0	0	0
1	5.01063	0	0	1	0	34	11	0	1	0	1	1	0.595041	1.53846	Off support	0	0	2.07944	4	1	0	0
0	4.38203	0	0	1	1	34	11	0	1	0	1	0	0.595041	1.53846	On support	0	0	2.63906	3	2	0	1
0	4.49981	0	0	0	0	34	19	0	0	0	0	0	0.603306	17.3945	On support	0	0	2.83321	2	0	0	1
0	4.60517	0	0	1	0	34	11	0	1	0	1	1	0.595041	1.53846	On support	0	0	2.19722	3	1	0	0
0	4.09434	0	0	0	0	34	22	0	0	0	0	0	0.603306	4.51899	On support	0	0	2.30259	4	0	0	0
0	3.4012	0	0	1	0	34	19	0	1	1	0	0	0.595041	17.3945	Off support	0	0	1.94591	2	2	0	0
0	2.3979	0	0	1	1	34	19	0	1	0	1	0	0.595041	17.3945	On support	0	0	2.48491	3	1	0	0
0	3.4012	0	0	0	0	34	10	0	0	1	0	0	0.603306	2.24074	Off support	0	0	2.48491	3	2	0	0
1	4.09434	0	0	0	0	34	10	0	0	0	0	0	0.603306	2.24074	Off support	0	0	2.07944	3	2	0	0
0	3.4012	0	0	0	1	34	2	0	0	0	1	0	0.603306	0	Off support	0	0	3.17805	3	1	0	1
1	9.21034	1	90	0	0	34	19	1	0	1	1	1	0.603306	16.5688	Off support	1	1	1.79176	2	0	1.79176	0
0	3.80666	0	0	0	0	34	25	0	2	1	1	1	0.603306	2.44928	Off support	0	0	2.83321	2	0	0	1
0	0.693147	0	0	1	0	34	25	0	0	1	1	1	0.595041	2.44928	Off support	0	0	3.04452	3	2	0	1
0	3.91202	0	0	0	0	34	10	0	3	0	1	1	0.603306	2.24074	On support	0	0	2.3979	2	3	0	0
0	2.48491	0	0	2	0	34	25	0	2	1	1	1	0.586777	2.44928	Off support	0	0	2.89037	2	0	0	1
0	4.60517	0	0	0	0	34	20	0	0	0	0	0	0.603306	1.89524	On support	0	0	3.09104	1	3	0	1
0	1.79176	0	0	1	0	34	7	0	0	0	0	0	0.595041	5.52688	On support	0	0	3.04452	3	0	0	1
1	4.09434	0	10	0	0	34	21	1	0	0	0	0	0.603306	7.53846	Off support	1	0	3.04452	2	0	3.04452	1
0	1.60944	0	0	0	0	34	10	0	0	0	0	0	0.603306	2.24074	Off support	0	0	3.13549	3	2	0	1
0	4.38203	0	0	0	0	34	10	0	3	1	1	1	0.603306	2.24074	On support	0	0	2.07944	2	3	0	0
0	3.4012	0	0	0	0	34	10	0	0	0	0	0	0.603306	2.24074	On support	0	0	3.04452	2	3	0	1
0	2.30259	0	0	0	0	34	10	0	0	0	0	0	0.603306	2.24074	On support	0	0	2.56495	2	2	0	1
0	3.68888	0	0	0	0	34	19	0	0	0	0	0	0.603306	17.3945	Off support	0	0	1.94591	2	0	0	0
0	1.79176	0	0	1	0	34	7	0	0	0	0	0	0.595041	5.52688	On support	0	0	3.04452	3	0	0	1
1	2.99573	0	0	1	0	34	7	0	1	0	0	0	0.595041	5.52688	On support	0	0	3.04452	3	0	0	1
0	2.99573	0	0	0	0	34	10	0	0	0	0	0	0.603306	2.24074	On support	0	0	2.70805	2	3	0	1
0	0.693147	0	0	1	0	34	7	0	0	0	0	0	0.595041	5.52688	On support	0	0	2.3979	2	0	0	0
0	2.99573	0	0	0	0	34	7	0	0	0	0	0	0.603306	5.52688	On support	0	0	2.07944	3	0	0	0
0	2.07944	0	0	0	0	34	25	0	0	0	1	1	0.603306	2.44928	On support	0	0	1.79176	3	2	0	0
0	3.4012	0	0	4	0	34	25	0	0	1	1	1	0.570248	2.44928	Off support	0	0	2.30259		0	0	0
0	4.60517	0	0	1	0	34	3	0	1	1	1	1	0.595041	0	Off support	0	0	2.83321	2	1	0	1
0	3.4012	0	0	0	0	34	9	0	0	1	0	0	0.603306	2.60577	Off support	0	0	2.48491	3	3	0	0
0	2.30259	0	0	1	0	34	25	0	2	0	1	1	0.595041	2.44928	On support	0	0	2.30259	2	0	0	0
0	2.99573	0	0	0	0	34	9	0	0	0	0	0	0.603306	2.60577	On support	0	0	2.30259	3	3	0	0
0	2.30259	0	0	1	1	34	7	0	0	0	1	0	0.595041	5.52688	On support	0	0	2.77259	3	0	0	1
0	4.60517	0	0	0	0	34	2	0	0	1	0	0	0.603306	0	On support	0	0	2.30259	1	0	0	0
0	2.48491	0	0	2	1	36	12	0	2	0	1	0	1.55556	0.678571	On support	0	0	2.70805	3	2	0	1
0	4.8828	0	0	2	1	36	5	0	1	1	1	0	1.55556	0.136364	Off support	0	0	3.04452	3	3	0	1
0	2.70805	0	0	1	0	36	22	0	1	0	1	1	1.66667	4.51899	On support	0	0	2.77259	2	1	0	1
0	1.79176	0	0	2	1	36	12	0	1	0	1	0	1.55556	0.678571	On support	0	0	2.70805	2	2	0	1
0	3.91202	0	0	0	0	36	24	0	0	0	1	1	1.77778	0	Off support	0	0	2.07944	2	1	0	0
0	2.07944	0	0	3	1	36	4	0	2	0	1	0	1.44444	3.26531	Off support	0	0	2.3979	3	1	0	0
0	4.02535	0	0	1	1	36	11	0	1	0	1	0	1.66667	1.53846	Off support	0	0	2.63906	3	2	0	1
0	4.17439	0	0	1	1	36	22	0	1	0	1	0	1.66667	4.51899	On support	0	0	1.94591	2	0	0	0
0	4.61512	0	0	2	1	36	5	0	2	1	1	0	1.55556	0.136364	Off support	0	0	1.94591	2	1	0	0
0	3.13549	0	0	2	0	36	5	0	2	1	1	1	1.55556	0.136364	Off support	0	0	3.09104	2	3	0	1
0	4.60517	0	90	0	0	37	16	1	0	0	0	0	0.714286	25.9651	On support	0	0	3.7612	2	0	3.7612	1
0	4.38203	0	0	0	0	37	24	0	0	0	1	1	0.714286	0	On support	0	0	2.30259	4	3	0	0
0	4.00733	0	0	0	0	37	17	0	0	0	0	0	0.714286	2.73267	Off support	0	0	2.07944	4	0	0	0
0	3.91202	0	0	2	0	37	11	0	0	0	0	0	0.428571	1.53846	On support	0	0	3.13549	3	0	0	1
0	3.4012	0	0	2	1	37	17	0	3	1	1	1	0.428571	2.73267	Off support	0	0	2.30259	2	3	0	0
0	1.79176	0	89	0	0	37	16	1	0	0	0	0	0.714286	25.9767	On support	0	0	2.19722	2	0	2.19722	0
0	4.2485	0	0	1	0	37	11	0	1	0	1	1	0.571429	1.53846	Off support	0	0	1.79176	3	2	0	0
0	4.09434	0	0	0	0	37	7	0	0	0	0	0	0.714286	5.52688	On support	0	0	2.19722	4	0	0	0
0	2.70805	0	0	2	0	45	23	0	0	0	1	1	0.798246	6.48276	Off support	0	0	2.70805	2	0	0	1
0	2.48491	0	0	0	1	45	16	0	1	0	1	0	0.815789	27.0116	On support	0	0	2.3979	3	0	0	0
0	3.2581	0	20	0	1	45	17	1	2	0	1	0	0.815789	2.53465	On support	0	0	2.77259	3	0	2.77259	1
0	1.38629	0	0	0	1	45	17	0	1	0	1	0	0.815789	2.73267	On support	0	0	2.19722	2	0	0	0
0	1.38629	0	0	0	0	45	17	0	0	0	0	0	0.815789	2.73267	On support	0	0	2.70805	4	0	0	1
0	1.60944	0	0	2	0	45	17	0	0	0	1	1	0.798246	2.73267	On support	0	0	2.99573	3	2	0	1
1	2.99573	0	0	1	0	45	17	0	0	0	0	0	0.807018	2.73267	On support	0	0	2.77259	3	0	0	1
0	3.91202	0	0	0	0	45	2	0	0	0	0	0	0.815789	0	Off support	0	0	1.79176	2	0	0	0
0	5.70378	0	40	2	0	45	17	1	1	1	1	1	0.798246	2.33663	On support	0	0	4.09434	1	0	4.09434	1
0	1.79176	0	0	0	1	45	18	0	2	0	1	0	0.815789	0.761905	On support	0	0	2.70805	3	2	0	1
1	2.99573	0	0	2	0	45	18	0	2	0	1	1	0.798246	0.761905	On support	0	0	2.77259	1	0	0	1
0	3.13549	0	0	1	1	45	18	0	1	0	1	1	0.807018	0.761905	On support	0	0	1.60944	3	0	0	0
0	3.4012	0	0	0	0	45	18	0	2	0	1	1	0.815789	0.761905	On support	0	0	3.04452	2	0	0	1
1	2.70805	0	0	0	0	45	2	0	0	0	1	1	0.815789	0	Off support	0	0	2.89037	3	0	0	1
0	3.91202	0	80	0	0	45	18	1	3	0	1	1	0.815789	0	Off support	0	0	3.3673	1	3	3.3673	1
0	2.30259	0	0	1	0	45	3	0	2	0	1	1	0.807018	0	On support	0	0	2.19722	4	1	0	0
1	4.38203	0	0	2	0	45	18	0	0	0	1	1	0.798246	0.761905	Off support	0	0	2.70805	3	0	0	1
0	1.60944	0	0	1	0	45	22	0	1	0	0	0	0.807018	4.51899	On support	0	0	3.09104	2	0	0	1
0	2.07944	0	0	2	0	45	22	0	1	0	1	1	0.798246	4.51899	On support	0	0	2.19722	2	0	0	0
0	1.94591	0	0	0	0	45	19	0	1	0	0	0	0.815789	17.3945	On support	0	0	2.3979	2	0	0	0
0	2.07944	0	0	1	1	45	22	0	1	0	1	0	0.807018	4.51899	On support	0	0	2.3979	3	0	0	0
0	3.4012	0	0	2	0	45	3	0	0	0	0	0	0.798246	0	Off support	0	0	2.70805	2	0	0	1
0	2.70805	0	0	2	0	45	3	0	1	0	1	1	0.798246	0	On support	0	0	2.48491	3	1	0	0
1	2.70805	0	0	0	0	45	22	0	0	0	0	0	0.815789	4.51899	Off support	0	0	4.04305	2	0	0	1
0	5.01063	1	0	0	0	45	3	0	2	0	1	1	0.815789	0	Off support	0	0	3.04452	4	2	0	1
0	1.09861	0	0	1	1	45	19	0	1	0	1	0	0.807018	17.3945	Off support	0	0	2.89037	2	1	0	1
1	2.99573	0	0	1	0	45	19	0	1	0	1	1	0.807018	17.3945	On support	0	0	2.99573	3	0	0	1
0	1.09861	0	0	1	0	45	22	0	1	0	0	0	0.807018	4.51899	Off support	0	0	3.52636	2	0	0	1
0	2.99573	0	0	1	1	45	19	0	1	0	1	0	0.807018	17.3945	Off support	0	0	2.99573	3	0	0	1
0	1.60944	0	0	0	0	45	3	0	0	0	1	1	0.815789	0	Off support	0	0	1.94591	3	0	0	0
0	3.13549	0	0	1	1	45	19	0	1	0	1	0	0.807018	17.3945	Off support	0	0	2.99573	2	1	0	1
1	5.70378	0	0	1	0	45	19	0	1	0	0	0	0.807018	17.3945	Off support	0	0	3.61092	2	1	0	1
0	5.19296	0	0	0	0	45	20	0	1	0	1	1	0.815789	1.89524	On support	0	0	3.61092	3	0	0	1
0	1.79176	0	0	1	0	45	3	0	2	0	1	1	0.807018	0	On support	0	0	2.3979	4	1	0	0
0	2.70805	0	0	0	0	45	21	0	1	1	1	1	0.815789	7.92308	Off support	0	0	2.30259		1	0	0
0	5.29832	0	0	0	1	45	20	0	0	0	1	0	0.815789	1.89524	Off support	0	0	2.63906	3	0	0	1
0	2.07944	0	0	0	0	45	20	0	2	0	1	1	0.815789	1.89524	On support	0	0	2.3979	3	0	0	0
0	3.4012	0	0	0	0	45	21	0	0	0	0	0	0.815789	7.92308	On support	0	0	2.07944	2	0	0	0
0	2.70805	0	0	0	0	45	20	0	2	0	1	1	0.815789	1.89524	Off support	0	0	2.30259	3	1	0	0
0	1.09861	0	0	0	0	45	21	0	0	0	1	1	0.815789	7.92308	On support	0	0	2.30259	1	1	0	0
0	2.99573	0	0	0	1	45	20	0	1	0	1	0	0.815789	1.89524	On support	0	0	1.94591	3	2	0	0
0	2.19722	0	0	0	0	45	9	0	0	0	1	1	0.815789	2.60577	Off support	0	0	3.04452	3	2	0	1
0	5.70378	1	0	0	0	45	8	0	0	0	0	0	0.815789	0.0666667	Off support	0	0	2.63906	4	0	0	1
0	2.99573	0	0	0	0	45	8	0	0	0	0	0	0.815789	0.0666667	On support	0	0	2.63906	3	0	0	1
0	3.80666	0	0	0	0	45	9	0	1	0	1	1	0.815789	2.60577	Off support	0	0	2.70805	3	1	0	1
0	3.55535	0	0	0	0	45	9	0	1	0	1	1	0.815789	2.60577	On support	0	0	2.70805	3	1	0	1
0	5.70378	0	0	0	1	45	7	0	0	0	1	0	0.815789	5.52688	Off support	0	0	2.89037	4	0	0	1
0	2.70805	0	0	0	0	45	9	0	0	0	0	0	0.815789	2.60577	On support	0	0	2.63906	3	2	0	1
0	2.30259	0	0	1	0	45	7	0	1	0	0	0	0.807018	5.52688	On support	0	0	2.99573	2	1	0	1
0	2.99573	0	0	0	0	45	9	0	0	0	0	0	0.815789	2.60577	On support	0	0	2.70805	3	2	0	1
0	5.70378	1	0	0	0	45	8	0	0	0	0	0	0.815789	0.0666667	On support	0	0	2.3979	4	0	0	0
0	1.38629	0	0	1	0	45	7	0	0	0	0	0	0.807018	5.52688	On support	0	0	2.07944	2	0	0	0
0	2.70805	0	0	1	0	45	9	0	0	0	0	0	0.807018	2.60577	On support	0	0	2.19722	2	1	0	0
0	1.94591	0	0	1	1	45	9	0	1	0	1	0	0.807018	2.60577	On support	0	0	2.63906	3	1	0	1
0	2.07944	0	0	0	0	45	10	0	0	0	0	0	0.815789	2.24074	On support	0	0	2.30259	3	2	0	0
0	3.91202	0	0	1	1	45	10	0	3	0	1	0	0.807018	2.24074	On support	0	0	1.94591	2	3	0	0
0	3.4012	0	0	0	0	45	10	0	0	0	0	0	0.815789	2.24074	On support	0	0	2.48491	3	2	0	0
0	1.09861	0	0	1	0	45	10	0	0	0	0	0	0.807018	2.24074	On support	0	0	2.63906	3	2	0	1
0	4.70048	0	0	0	0	45	25	0	0	0	1	1	0.815789	2.44928	Off support	0	0	2.89037	3	0	0	1
0	1.60944	0	0	0	0	45	10	0	3	0	1	1	0.815789	2.24074	On support	0	0	2.77259	3	2	0	1
0	4.86754	0	0	0	0	45	25	0	0	0	1	1	0.815789	2.44928	Off support	0	0	2.89037	3	0	0	1
0	3.4012	0	0	0	0	45	10	0	3	0	1	1	0.815789	2.24074	On support	0	0	3.13549	2	2	0	1
0	2.99573	0	0	0	0	45	6	0	0	0	0	0	0.815789	0	On support	0	0	2.48491	2	0	0	0
0	4.09434	0	0	2	0	45	11	0	1	0	0	0	0.798246	1.53846	Off support	0	0	2.89037	4	1	0	1
0	4.21951	0	0	1	0	45	11	0	1	0	1	1	0.807018	1.53846	On support	0	0	2.30259	3	0	0	0
0	6.21461	0	0	2	0	45	11	0	1	0	1	1	0.798246	1.53846	Off support	0	0	3.29584	4	0	0	1
0	4.38203	0	0	3	1	45	1	0	1	0	1	0	0.789474	0.306123	On support	0	0	2.70805	3	0	0	1
0	2.70805	0	0	1	1	45	11	0	2	0	1	0	0.807018	1.53846	On support	0	0	2.77259	4	3	0	1
0	1.60944	0	0	0	0	45	6	0	0	0	0	0	0.815789	0	On support	0	0	2.56495	2	0	0	1
0	2.70805	0	0	2	1	45	11	0	1	0	1	0	0.798246	1.53846	Off support	0	0	2.63906	4	0	0	1
0	1.79176	0	0	2	0	45	11	0	1	0	0	0	0.798246	1.53846	On support	0	0	2.3979	4	2	0	0
0	2.99573	0	0	2	1	45	11	0	2	0	1	1	0.798246	1.53846	Off support	0	0	2.89037	3	1	0	1
0	2.07944	0	0	1	0	45	11	0	2	0	1	1	0.807018	1.53846	On support	0	0	2.07944	3	2	0	0
0	3.52636	0	0	3	0	45	1	0	0	0	0	0	0.789474	0.306123	On support	0	0	2.70805	2	0	0	1
0	4.60517	0	0	0	0	45	24	0	0	0	1	1	0.815789	0	Off support	0	0	1.79176	3	3	0	0
0	4.09434	0	0	1	1	45	6	0	0	0	1	0	0.807018	0	On support	0	0	2.3979	2	0	0	0
0	2.63906	0	0	2	0	45	12	0	2	0	1	1	0.798246	0.678571	Off support	0	0	2.70805	3	1	0	1
0	2.07944	0	0	3	1	45	12	0	3	0	1	0	0.789474	0.678571	Off support	0	0	2.89037	2	2	0	1
0	1.60944	0	0	2	1	45	12	0	2	0	1	0	0.798246	0.678571	Off support	0	0	2.70805	3	0	0	1
0	2.30259	0	0	1	0	45	6	0	0	0	1	1	0.807018	0	On support	0	0	2.83321	3	0	0	1
0	4.78749	0	0	1	0	45	2	0	0	0	0	0	0.807018	0	On support	0	0	2.70805	3	1	0	1
0	3.21888	0	0	0	1	45	12	0	0	0	1	0	0.815789	0.678571	On support	0	0	2.48491	3	1	0	0
0	2.07944	0	0	2	1	45	12	0	2	0	1	0	0.798246	0.678571	On support	0	0	2.48491	2	1	0	0
0	1.09861	0	0	0	0	45	2	0	0	0	0	0	0.815789	0	On support	0	0	2.19722	1	0	0	0
0	4.82831	0	0	1	0	45	12	0	2	0	1	1	0.807018	0.678571	Off support	0	0	2.94444	2	3	0	1
1	4.91265	0	0	2	0	45	12	0	2	0	1	1	0.798246	0.678571	Off support	0	0	2.48491	2	1	0	0
0	3.21888	0	0	0	1	45	13	0	2	1	1	0	0.815789	3.05618	On support	0	0	1.94591	2	0	0	0
1	3.4012	0	0	0	0	45	24	0	0	0	0	0	0.815789	0	Off support	0	0	2.99573	3	2	0	1
0	3.58352	0	0	2	1	45	5	0	1	0	1	0	0.798246	0.136364	Off support	0	0	2.56495	2	3	0	1
0	6.21461	0	0	0	0	45	24	0	0	0	1	1	0.815789	0	Off support	0	0	2.63906	2	0	0	1
0	4.17439	0	0	1	0	45	25	0	1	0	1	1	0.807018	2.44928	On support	0	0	2.19722	3	0	0	0
0	2.99573	0	0	1	1	45	14	0	1	0	1	0	0.807018	2.14634	On support	0	0	2.3979	2	1	0	0
0	2.30259	0	88	1	1	45	14	1	1	0	1	0	0.807018	1.07317	On support	0	0	1.79176	2	1	1.79176	0
0	2.99573	0	0	1	1	45	14	0	1	0	1	0	0.807018	2.14634	On support	0	0	2.3979	2	1	0	0
0	2.70805	0	0	1	0	45	2	0	0	0	0	0	0.807018	0	On support	0	0	2.3979	3	1	0	0
0	3.80666	0	0	0	1	45	15	0	1	0	1	0	0.815789	0.181818	Off support	0	0	2.70805	3	0	0	1
1	4.20469	0	0	1	0	45	15	0	1	0	1	1	0.807018	0.181818	Off support	0	0	2.70805	3	1	0	1
0	4.83628	0	0	2	0	45	15	0	2	0	1	1	0.798246	0.181818	On support	0	0	2.30259	2	1	0	0
0	3.13549	0	0	0	0	45	5	0	1	0	0	0	0.815789	0.136364	On support	0	0	2.3979	4	2	0	0
0	2.48491	0	0	1	0	45	5	0	1	0	0	0	0.807018	0.136364	On support	0	0	2.63906	3	3	0	1
0	1.79176	0	0	2	1	45	15	0	2	0	1	0	0.798246	0.181818	Off support	0	0	2.89037	2	2	0	1
0	4.06044	0	0	2	1	45	15	0	2	0	1	0	0.798246	0.181818	Off support	0	0	2.56495	2	2	0	1
0	2.99573	0	0	1	1	45	4	0	1	0	1	0	0.807018	3.26531	On support	0	0	2.56495	2	1	0	1
0	3.04452	0	0	2	1	45	15	0	2	0	1	0	0.798246	0.181818	On support	0	0	2.48491	2	1	0	0
0	3.61092	0	0	0	0	45	16	0	1	0	1	1	0.815789	27.0116	Off support	0	0	2.94444	3	0	0	1
0	4.38203	0	0	0	1	45	16	0	0	1	1	0	0.815789	27.0116	On support	0	0	3.09104	3	0	0	1
1	2.77259	0	0	1	0	45	23	0	0	0	0	0	0.807018	6.48276	On support	0	0	3.17805	2	0	0	1
0	2.99573	0	0	1	1	45	4	0	1	0	1	0	0.807018	3.26531	On support	0	0	1.94591	2	1	0	0
0	2.07944	0	0	0	1	45	16	0	1	0	1	0	0.815789	27.0116	On support	0	0	2.77259	3	0	0	1
1	2.83321	0	0	2	1	45	16	0	1	0	1	0	0.798246	27.0116	On support	0	0	3.2581	2	2	0	1
0	5.70378	0	0	1	0	45	23	0	2	0	1	1	0.807018	6.48276	On support	0	0	2.48491	2	0	0	0
0	3.58352	0	0	1	1	45	16	0	1	0	1	0	0.807018	27.0116	Off support	0	0	2.99573	2	1	0	1
1	2.48491	0	0	0	0	45	16	0	1	0	0	0	0.815789	27.0116	Off support	0	0	4.11087	3	0	0	1
0	1.60944	0	0	0	1	45	16	0	0	1	1	0	0.815789	27.0116	On support	0	0	3.04452	3	0	0	1
0	1.79176	0	0	1	1	45	8	0	1	0	1	0	0.807018	0.0666667	On support	0	0	2.30259	4	3	0	0
1	2.07944	0	0	0	1	50	7	0	0	1	1	0	0.805085	5.52688	Off support	0	0	2.94444	2	0	0	1
1	2.48491	0	0	0	0	50	18	0	3	0	1	1	0.805085	0.761905	Off support	0	0	1.94591	3	1	0	0
0	1.60944	0	0	2	1	50	12	0	1	0	1	0	0.788136	0.678571	On support	0	0	2.19722	3	2	0	0
1	4.2485	0	0	1	1	50	11	0	2	0	1	0	0.79661	1.53846	Off support	0	0	2.48491	4	2	0	0
0	8.51719	0	0	1	0	50	11	0	0	0	0	0	0.79661	1.53846	On support	0	0	2.30259	4	0	0	0
1	2.07944	0	0	0	0	50	2	0	0	0	1	1	0.805085	0	Off support	0	0	1.60944	3	0	0	0
0	1.60944	0	0	1	0	50	22	0	0	0	1	1	0.79661	4.51899	On support	0	0	2.83321	2	1	0	1
0	1.38629	0	0	2	0	50	9	0	0	0	0	0	0.788136	2.60577	Off support	0	0	2.99573	3	3	0	1
1	2.99573	0	0	0	0	50	24	0	0	0	1	1	0.805085	0	On support	0	0	1.94591	3	2	0	0
0	4.60517	0	0	0	0	50	11	0	0	0	0	0	0.805085	1.53846	Off support	0	0	2.56495	3	0	0	1
0	4.86754	0	0	1	0	50	22	0	2	0	1	1	0.79661	4.51899	Off support	0	0	2.83321	2	1	0	1
1	3.73767	0	0	1	0	50	5	0	2	0	1	1	0.79661	0.136364	Off support	0	0	2.19722	3	3	0	0
0	1.60944	0	0	0	0	50	8	0	0	0	0	0	0.805085	0.0666667	On support	0	0	2.19722	3	1	0	0
0	1.60944	0	0	0	0	50	9	0	3	0	1	1	0.805085	2.60577	On support	0	0	2.77259	2	2	0	1
0	0.693147	0	0	0	0	50	2	0	0	0	0	0	0.805085	0	Off support	0	0	1.38629	1	0	0	0
0	2.89037	0	0	1	0	50	11	0	1	0	0	0	0.79661	1.53846	On support	0	0	2.77259	3	1	0	1
0	2.99573	0	0	0	0	50	10	0	1	0	1	1	0.805085	2.24074	On support	0	0	2.19722	3	2	0	0
0	3.21888	0	15	0	0	50	1	1	1	0	0	0	0.805085	0	On support	0	0	2.19722	3	1	2.19722	0
0	2.48491	0	0	0	0	50	22	0	1	0	1	1	0.805085	4.51899	On support	0	0	3.04452	2	1	0	1
0	5.01063	0	0	0	0	50	24	0	0	0	0	0	0.805085	0	Off support	0	0	2.63906	3	1	0	1
1	3.4012	0	0	1	1	50	20	0	1	0	1	0	0.79661	1.89524	On support	0	0	1.94591	3	0	0	0
0	3.71357	0	0	0	0	50	20	0	0	0	1	1	0.805085	1.89524	On support	0	0	2.94444	3	0	0	1
1	5.01063	0	0	0	0	50	18	0	3	0	1	1	0.805085	0.761905	Off support	0	0	2.07944	3	1	0	0
0	1.79176	0	0	3	0	50	3	0	0	1	0	0	0.779661	0	Off support	0	0	2.48491	3	0	0	0
0	2.70805	0	0	1	1	50	1	0	0	0	1	0	0.79661	0.306123	On support	0	0	2.70805	3	0	0	1
0	2.63906	0	0	0	0	50	2	0	0	0	1	1	0.805085	0	On support	0	0	2.19722	4	0	0	0
1	2.07944	0	0	0	1	50	7	0	0	0	1	0	0.805085	5.52688	Off support	0	0	2.94444	2	0	0	1
0	1.60944	0	0	1	1	50	12	0	1	0	1	0	0.79661	0.678571	On support	0	0	2.3979	3	1	0	0
0	2.30259	0	0	0	0	50	25	0	1	0	1	1	0.805085	2.44928	On support	0	0	2.30259		1	0	0
0	2.99573	0	0	2	0	50	3	0	1	0	0	0	0.788136	0	Off support	0	0	2.77259	4	1	0	1
0	2.70805	0	0	2	0	50	18	0	1	0	1	1	0.788136	0.761905	Off support	0	0	2.77259	2	2	0	1
1	3.4012	0	0	0	0	50	19	0	0	0	1	1	0.805085	17.3945	On support	0	0	2.3979	2	0	0	0
1	3.4012	0	0	0	0	50	16	0	1	0	1	1	0.805085	27.0116	On support	0	0	2.19722	2	0	0	0
0	2.99573	0	0	0	1	50	13	0	1	0	1	0	0.805085	3.05618	On support	0	0	2.56495	3	0	0	1
0	2.70805	0	0	0	0	50	18	0	0	0	0	0	0.805085	0.761905	On support	0	0	2.07944	3	0	0	0
0	2.07944	0	0	2	0	50	3	0	1	0	0	0	0.788136	0	On support	0	0	1.79176	4	1	0	0
0	0	0	0	2	0	50	18	0	0	0	1	1	0.788136	0.761905	Off support	0	0	1.38629	2	0	0	0
0	2.30259	0	0	0	0	50	10	0	0	0	0	0	0.805085	2.24074	On support	0	0	2.30259	3	2	0	0
1	2.99573	0	0	0	0	50	8	0	2	0	1	1	0.805085	0.0666667	Off support	0	0	2.94444	2	0	0	1
1	2.07944	0	0	0	0	50	7	0	0	1	1	1	0.805085	5.52688	Off support	0	0	1.79176	2	0	0	0
0	2.30259	0	0	1	0	50	10	0	0	0	0	0	0.79661	2.24074	On support	0	0	2.48491	4	2	0	0
0	3.55535	0	0	2	0	50	7	0	0	0	0	0	0.788136	5.52688	On support	0	0	3.43399	3	0	0	1
0	1.60944	0	0	1	1	50	16	0	1	0	1	0	0.79661	27.0116	On support	0	0	3.13549	2	1	0	1
1	1.94591	0	0	0	1	50	8	0	0	0	1	0	0.805085	0.0666667	Off support	0	0	1.94591	3	0	0	0
0	1.09861	0	0	1	0	50	10	0	0	0	0	0	0.79661	2.24074	On support	0	0	2.3979	4	2	0	0
0	2.30259	0	0	0	0	50	10	0	0	0	0	0	0.805085	2.24074	On support	0	0	2.70805	3	2	0	1
0	2.89037	0	0	0	0	50	9	0	3	0	1	1	0.805085	2.60577	On support	0	0	2.48491	2	2	0	0
1	2.99573	0	0	1	1	50	13	0	1	1	1	0	0.79661	3.05618	Off support	0	0	2.70805	3	1	0	1
0	2.99573	0	0	0	1	50	6	0	0	0	1	0	0.805085	0	Off support	0	0	2.83321	2	0	0	1
0	1.09861	0	0	2	0	50	23	0	0	0	0	0	0.788136	6.48276	Off support	0	0	1.94591		0	0	0
0	2.99573	0	0	0	0	50	10	0	3	0	1	1	0.805085	2.24074	On support	0	0	2.48491	3	2	0	0
0	2.48491	0	11	1	1	50	19	1	1	0	1	0	0.79661	17.2936	On support	0	0	2.48491	2	1	2.48491	0
0	2.56495	0	0	1	0	50	5	0	1	0	0	0	0.79661	0.136364	On support	0	0	2.19722	2	1	0	0
0	2.30259	0	0	0	0	50	10	0	0	0	0	0	0.805085	2.24074	On support	0	0	2.70805	3	2	0	1
0	1.60944	0	0	3	0	50	3	0	0	1	0	0	0.779661	0	Off support	0	0	2.19722	3	0	0	0
1	3.4012	0	0	0	0	50	1	0	1	0	0	0	0.805085	0.306123	On support	0	0	2.83321	3	1	0	1
0	4.38203	0	0	0	0	50	13	0	1	0	0	0	0.805085	3.05618	On support	0	0	2.30259	2	0	0	0
0	3.91202	0	0	1	1	50	19	0	1	0	1	0	0.79661	17.3945	On support	0	0	2.07944	2	1	0	0
0	2.48491	0	0	0	0	50	12	0	2	0	1	1	0.805085	0.678571	On support	0	0	2.70805	2	2	0	1
1	3.68888	0	0	2	0	50	18	0	4	0	1	1	0.788136	0.761905	Off support	0	0	2.07944	3	4	0	0
0	2.56495	0	0	0	0	50	20	0	1	0	1	1	0.805085	1.89524	On support	0	0	2.83321	3	0	0	1
0	3.89182	0	0	1	0	50	5	0	1	0	1	1	0.79661	0.136364	On support	0	0	2.56495	3	4	0	1
0	2.48491	0	0	2	1	50	15	0	2	0	1	0	0.788136	0.181818	On support	0	0	2.70805	2	2	0	1
0	1.79176	0	0	2	1	50	15	0	2	0	1	0	0.788136	0.181818	On support	0	0	2.63906	2	2	0	1
0	2.48491	0	0	1	0	50	7	0	1	0	1	1	0.79661	5.52688	On support	0	0	2.70805	1	0	0	1
1	4.66344	0	70	2	0	50	23	1	0	0	1	1	0.788136	5.27586	On support	1	0	1.79176	3	0	1.79176	0
1	2.70805	0	0	0	0	50	16	0	0	0	0	0	0.805085	27.0116	Off support	0	0	2.30259	2	0	0	0
0	2.30259	0	0	2	0	50	23	0	0	0	0	0	0.788136	6.48276	On support	0	0	2.63906	2	0	0	1
0	2.30259	0	0	0	0	50	25	0	1	0	1	1	0.805085	2.44928	On support	0	0	1.38629	2	1	0	0
1	3.4012	0	0	0	0	50	14	0	1	0	1	1	0.805085	2.14634	Off support	0	0	2.56495	2	0	0	1
0	1.60944	0	0	1	0	50	9	0	0	0	0	0	0.79661	2.60577	On support	0	0	2.30259	3	2	0	0
0	3.55535	0	0	1	0	50	15	0	2	0	1	1	0.79661	0.181818	On support	0	0	2.56495	2	3	0	1
1	4.35671	0	0	0	0	50	17	0	0	0	1	1	0.805085	2.73267	Off support	0	0	2.77259	3	0	0	1
0	2.99573	0	0	3	0	50	23	0	0	0	1	1	0.779661	6.48276	Off support	0	0	2.77259	2	0	0	1
0	2.99573	0	0	0	0	50	16	0	0	0	1	1	0.805085	27.0116	Off support	0	0	4.09434	3	0	0	1
0	2.30259	0	0	3	0	50	3	0	0	0	0	0	0.779661	0	Off support	0	0	2.07944	3	0	0	0
0	4.60517	0	0	0	0	50	6	0	1	0	0	0	0.805085	0	Off support	0	0	1.60944	3	0	0	0
0	1.94591	0	0	1	1	50	20	0	1	0	1	0	0.79661	1.89524	On support	0	0	2.77259	3	1	0	1
0	3.4012	0	0	0	0	50	8	0	1	0	0	0	0.805085	0.0666667	On support	0	0	2.48491	4	0	0	0
0	1.09861	0	0	0	0	50	8	0	1	0	0	0	0.805085	0.0666667	Off support	0	0	2.83321	2	1	0	1
0	3.4012	0	0	2	0	50	6	0	1	0	1	1	0.788136	0	On support	0	0	2.48491	4	1	0	0
0	3.55535	0	0	0	0	50	3	0	1	1	1	1	0.805085	0	Off support	0	0	2.89037	2	1	0	1
0	3.8712	0	0	1	0	50	19	0	1	0	0	0	0.79661	17.3945	On support	0	0	2.48491	3	0	0	0
0	2.30259	0	0	0	0	50	9	0	3	0	1	1	0.805085	2.60577	Off support	0	0	2.19722	2	2	0	0
1	1.79176	0	0	4	0	50	17	0	2	0	1	1	0.771186	2.73267	On support	0	0	2.70805	2	3	0	1
1	1.79176	1	0	2	0	50	23	0	0	0	1	1	0.788136	6.48276	Off support	0	0	2.3979	3	0	0	0
0	1.38629	0	0	1	1	50	19	0	1	0	1	0	0.79661	17.3945	On support	0	0	2.99573	2	1	0	1
1	1.38629	0	0	0	0	50	23	0	0	0	0	0	0.805085	6.48276	Off support	0	0	2.19722	3	0	0	0
0	3.49651	0	0	0	1	50	18	0	1	0	1	0	0.805085	0.761905	Off support	0	0	2.99573	3	0	0	1
1	2.99573	1	0	0	0	50	8	0	0	0	0	0	0.805085	0.0666667	On support	0	0	1.38629	2	0	0	0
0	2.77259	0	0	0	0	50	20	0	0	0	0	0	0.805085	1.89524	On support	0	0	2.48491	3	0	0	0
0	3.4012	0	0	2	1	50	12	0	1	0	1	0	0.788136	0.678571	On support	0	0	2.19722	2	1	0	0
0	2.30259	0	0	1	0	50	22	0	2	0	1	1	0.79661	4.51899	On support	0	0	2.56495	2	1	0	1
0	3.66356	0	0	2	1	50	15	0	2	0	1	0	0.788136	0.181818	Off support	0	0	3.17805	2	2	0	1
0	3.21888	0	0	0	1	50	8	0	0	0	1	0	0.805085	0.0666667	On support	0	0	2.19722	2	0	0	0
0	1.60944	0	89	1	1	50	16	1	1	0	1	0	0.79661	25.9767	On support	0	0	3.04452	2	1	3.04452	1
0	1.60944	0	0	1	1	50	19	0	2	0	1	0	0.79661	17.3945	On support	0	0	2.3979	2	0	0	0
1	4.14314	0	0	0	0	50	12	0	2	0	1	1	0.805085	0.678571	On support	0	0	2.83321	3	2	0	1
0	1.09861	0	0	1	1	50	17	0	1	0	1	0	0.79661	2.73267	On support	0	0	2.83321	2	0	0	1
0	1.09861	0	0	2	1	50	12	0	2	0	1	0	0.788136	0.678571	Off support	0	0	2.89037	2	2	0	1
0	2.30259	0	0	1	0	50	1	0	1	0	0	0	0.79661	0.306123	On support	0	0	2.3979	3	1	0	0
0	3.4012	0	0	1	1	50	4	0	1	0	1	0	0.79661	3.26531	On support	0	0	2.30259	3	1	0	0
1	2.07944	0	0	0	0	50	7	0	0	1	1	1	0.805085	5.52688	Off support	0	0	1.79176	2	0	0	0
1	1.94591	0	0	3	1	50	18	0	3	0	1	1	0.779661	0.761905	Off support	0	0	2.3979	1	0	0	0
0	2.30259	0	0	0	0	50	15	0	3	0	1	1	0.805085	0.181818	On support	0	0	3.8712	2	1	0	1
0	3.8712	0	0	1	0	50	11	0	1	0	1	1	0.79661	1.53846	On support	0	0	2.07944	2	1	0	0
0	2.07944	0	0	3	0	50	3	0	0	0	0	0	0.779661	0	Off support	0	0	2.07944	3	0	0	0
0	2.30259	0	0	0	0	50	10	0	0	0	0	0	0.805085	2.24074	On support	0	0	2.3979	3	2	0	0
0	3.4012	0	0	0	0	50	12	0	2	0	1	1	0.805085	0.678571	Off support	0	0	1.60944	2	1	0	0
0	2.30259	0	0	2	0	50	1	0	1	0	0	0	0.788136	0.306123	Off support	0	0	3.04452	3	1	0	1
1	3.4012	0	0	1	0	50	24	0	1	0	1	1	0.79661	0	Off support	0	0	2.77259	3	1	0	1
0	1.60944	0	0	0	0	50	9	0	0	0	0	0	0.805085	2.60577	On support	0	0	2.07944	3	2	0	0
1	4.00733	0	0	0	0	50	23	0	0	0	1	1	0.805085	6.48276	Off support	0	0	2.3979	3	0	0	0
0	4.60517	0	0	1	0	50	3	0	1	1	1	1	0.79661	0	Off support	0	0	2.89037	2	1	0	1
0	5.01063	0	0	0	1	50	16	0	1	0	1	0	0.805085	27.0116	Off support	0	0	2.63906	3	0	0	1
0	3.63759	0	0	2	0	50	20	0	1	0	1	1	0.788136	1.89524	Off support	0	0	2.94444	2	2	0	1
0	2.07944	0	0	0	0	50	9	0	0	0	0	0	0.805085	2.60577	On support	0	0	3.3673	3	2	0	1
0	2.70805	0	0	0	0	50	2	0	0	0	1	1	0.805085	0	On support	0	0	1.94591	2	0	0	0
0	3.55535	0	0	1	0	50	20	0	3	0	1	1	0.79661	1.89524	Off support	0	0	2.94444	3	2	0	1
0	2.07944	0	0	1	1	51	19	0	1	0	1	0	1.00926	17.3945	On support	0	0	1.09861	2	1	0	0
0	2.30259	0	0	1	1	51	11	0	1	0	1	0	1.00926	1.53846	On support	0	0	2.48491	3	0	0	0
0	2.07944	0	0	0	0	51	3	0	1	0	0	0	1.01852	0	On support	0	0	2.07944	4	1	0	0
0	1.38629	0	0	2	1	51	11	0	1	0	1	0	1	1.53846	On support	0	0	2.3979	4	0	0	0
0	2.99573	0	0	2	0	51	6	0	0	1	1	1	1	0	Off support	0	0	2.30259	2	2	0	0
0	2.30259	0	0	1	0	51	3	0	1	1	1	1	1.00926	0	Off support	0	0	2.19722	4	3	0	0
0	2.30259	0	0	2	1	51	11	0	1	0	1	0	1	1.53846	On support	0	0	1.94591	3	1	0	0
0	2.30259	0	0	1	0	51	11	0	2	0	0	0	1.00926	1.53846	On support	0	0	2.3979	3	1	0	0
0	3.21888	0	0	1	0	51	11	0	2	0	1	1	1.00926	1.53846	On support	0	0	2.3979	4	0	0	0
0	1.09861	0	0	0	0	51	19	0	0	1	0	0	1.01852	17.3945	Off support	0	0	2.30259	3	0	0	0
0	2.19722	0	0	1	0	51	11	0	1	0	1	1	1.00926	1.53846	On support	0	0	2.48491	3	1	0	0
0	2.99573	0	0	2	0	51	11	0	4	0	1	1	1	1.53846	On support	0	0	3.09104	4	0	0	1
0	2.99573	0	0	0	0	51	6	0	0	0	0	0	1.01852	0	On support	0	0	2.56495	2	0	0	1
0	1.60944	0	0	2	0	51	19	0	2	0	1	1	1	17.3945	Off support	0	0	2.70805	2	2	0	1
0	2.99573	0	0	2	0	51	3	0	0	1	1	1	1	0	Off support	0	0	2.56495	3	0	0	1
0	2.07944	0	0	2	1	51	3	0	1	0	1	0	1	0	On support	0	0	1.94591	3	1	0	0
0	2.07944	0	0	1	0	51	6	0	0	0	0	0	1.00926	0	On support	0	0	1.09861	3	0	0	0
0	1.09861	0	0	0	0	51	19	0	1	0	0	0	1.01852	17.3945	On support	0	0	2.48491	2	0	0	0
0	1.60944	0	0	1	0	51	3	0	0	0	0	0	1.00926	0	On support	0	0	2.07944	3	1	0	0
0	3.4012	0	0	2	0	51	3	0	2	1	1	1	1	0	Off support	0	0	3.09104	2	2	0	1
0	2.48491	0	0	1	1	51	19	0	1	0	1	0	1.00926	17.3945	On support	0	0	1.79176	2	1	0	0
0	1.60944	0	0	0	0	51	2	0	0	0	0	0	1.01852	0	On support	0	0	1.79176	3	0	0	0
0	1.79176	0	0	0	0	51	21	0	0	0	0	0	1.01852	7.92308	On support	0	0	2.48491		0	0	0
0	1.79176	0	0	0	1	51	2	0	2	1	1	0	1.01852	0	Off support	0	0	1.79176	3	0	0	0
0	3.21888	0	0	1	1	51	4	0	1	1	1	0	1.00926	3.26531	Off support	0	0	2.19722	3	1	0	0
0	2.30259	0	0	1	0	51	3	0	1	1	0	0	1.00926	0	Off support	0	0	2.77259	1	0	0	1
0	2.89037	0	0	2	0	51	5	0	3	1	1	1	1	0.136364	Off support	0	0	3.04452	4	4	0	1
1	3.4012	1	0	2	0	51	23	0	0	0	0	0	1	6.48276	On support	0	0	2.07944	3	0	0	0
0	0.693147	0	0	0	0	51	2	0	0	0	0	0	1.01852	0	Off support	0	0	2.83321	3	0	0	1
0	2.07944	0	0	1	0	51	4	0	1	0	0	0	1.00926	3.26531	On support	0	0	2.56495	3	2	0	1
0	2.30259	0	0	2	0	51	23	0	0	0	1	1	1	6.48276	Off support	0	0	3.21888	2	0	0	1
0	1.94591	0	0	0	0	51	17	0	1	1	0	0	1.01852	2.73267	Off support	0	0	1.79176	2	0	0	0
0	2.48491	0	0	1	0	51	23	0	0	0	0	0	1.00926	6.48276	On support	0	0	1.60944		2	0	0
1	2.48491	0	0	1	0	51	23	0	0	0	0	0	1.00926	6.48276	Off support	0	0	2.3979	4	0	0	0
0	1.60944	0	0	0	0	51	9	0	1	0	1	1	1.01852	2.60577	On support	0	0	1.60944	2	0	0	0
0	3.4012	0	0	1	0	51	4	0	1	0	0	0	1.00926	3.26531	On support	0	0	2.56495	3	1	0	1
0	1.94591	0	0	0	1	51	16	0	1	0	1	0	1.01852	27.0116	On support	0	0	2.07944	3	0	0	0
0	3.4012	0	0	0	0	51	21	0	2	0	1	1	1.01852	7.92308	Off support	0	0	1.38629	2	4	0	0
0	1.94591	0	0	0	0	51	3	0	1	0	1	1	1.01852	0	On support	0	0	2.30259	4	1	0	0
0	3.73767	0	0	1	0	51	4	0	1	1	0	0	1.00926	3.26531	Off support	0	0	2.30259	3	1	0	0
0	1.38629	0	0	1	1	51	19	0	1	0	1	0	1.00926	17.3945	On support	0	0	2.48491	2	1	0	0
0	2.07944	0	70	2	1	51	4	1	1	0	1	0	1	2.55102	On support	0	0	1.94591	3	2	1.94591	0
0	3.21888	0	0	3	0	51	23	0	0	0	1	1	0.990741	6.48276	Off support	0	0	2.48491	3	0	0	0
1	4.2485	0	0	1	1	51	4	0	1	1	1	0	1.00926	3.26531	Off support	0	0	2.07944	3	1	0	0
0	2.30259	0	0	0	0	51	23	0	0	0	1	1	1.01852	6.48276	On support	0	0	2.30259	4	0	0	0
0	1.60944	0	0	0	1	51	3	0	3	0	1	0	1.01852	0	Off support	0	0	1.94591	3	1	0	0
0	2.30259	0	0	0	1	51	16	0	1	0	1	0	1.01852	27.0116	On support	0	0	2.56495	3	0	0	1
0	1.60944	0	0	3	0	51	23	0	0	0	1	1	0.990741	6.48276	Off support	0	0	2.3979		0	0	0
0	1.60944	0	0	2	0	51	5	0	1	0	0	0	1	0.136364	Off support	0	0	2.63906	3	1	0	1
0	1.09861	0	0	2	1	51	17	0	3	0	1	1	1	2.73267	On support	0	0	2.3979	3	0	0	0
0	2.07944	0	0	1	0	51	5	0	1	1	1	1	1.00926	0.136364	Off support	0	0	2.89037	2	1	0	1
0	4.20469	0	0	2	0	51	5	0	2	0	0	0	1	0.136364	Off support	0	0	1.94591	1	1	0	0
0	1.38629	0	0	2	0	51	5	0	0	1	0	0	1	0.136364	Off support	0	0	2.19722	3	2	0	0
0	2.99573	0	0	1	0	51	5	0	1	0	0	0	1.00926	0.136364	On support	0	0	2.77259	2	1	0	1
0	2.30259	0	0	1	1	51	14	0	1	1	1	0	1.00926	2.14634	Off support	0	0	2.56495	2	1	0	1
0	2.99573	0	0	1	0	51	14	0	1	1	1	1	1.00926	2.14634	Off support	0	0	1.79176	3	1	0	0
1	2.30259	1	0	1	0	51	14	0	1	1	1	1	1.00926	2.14634	Off support	0	0	2.70805	2	1	0	1
0	0.693147	0	0	1	0	51	17	0	2	1	1	1	1.00926	2.73267	Off support	0	0	2.07944	3	1	0	0
0	2.07944	0	0	1	1	51	3	0	1	0	1	0	1.00926	0	On support	0	0	2.3979	3	1	0	0
0	4.38203	0	0	0	0	51	17	0	0	1	0	0	1.01852	2.73267	On support	0	0	2.07944	3	0	0	0
0	3.91202	0	0	0	0	51	24	0	0	0	0	0	1.01852	0	Off support	0	0	1.38629	3	1	0	0
0	1.79176	0	0	1	1	51	14	0	1	0	1	0	1.00926	2.14634	On support	0	0	2.3979	2	1	0	0
0	2.07944	0	0	1	1	51	17	0	1	0	1	0	1.00926	2.73267	On support	0	0	2.3979	2	0	0	0
0	2.63906	0	0	1	0	51	5	0	2	1	0	0	1.00926	0.136364	Off support	0	0	2.48491	3	3	0	0
1	1.79176	0	0	2	0	51	2	0	1	1	1	1	1	0	Off support	0	0	2.3979	3	0	0	0
0	1.79176	0	0	0	0	51	17	0	0	0	1	1	1.01852	2.73267	On support	0	0	2.07944	4	0	0	0
0	2.30259	0	0	1	1	51	14	0	1	1	1	0	1.00926	2.14634	Off support	0	0	2.56495	2	1	0	1
0	1.60944	0	0	0	0	51	17	0	0	1	0	0	1.01852	2.73267	Off support	0	0	2.70805	3	0	0	1
0	1.38629	0	0	1	1	51	14	0	1	0	1	0	1.00926	2.14634	On support	0	0	2.07944	2	1	0	0
0	2.30259	0	0	1	1	51	14	0	1	0	1	0	1.00926	2.14634	On support	0	0	2.63906	2	1	0	1
0	2.48491	0	0	0	0	51	9	0	2	0	1	1	1.01852	2.60577	On support	0	0	2.07944	2	3	0	0
0	2.99573	0	0	1	1	51	14	0	1	1	1	0	1.00926	2.14634	Off support	0	0	2.56495	3	0	0	1
0	1.09861	0	0	1	0	51	13	0	1	1	1	1	1.00926	3.05618	Off support	0	0	3.04452	2	0	0	1
0	2.30259	0	0	1	1	51	13	0	1	0	1	0	1.00926	3.05618	On support	0	0	2.19722	2	1	0	0
0	3.55535	0	0	2	0	51	3	0	1	1	1	1	1	0	Off support	0	0	2.70805	2	0	0	1
0	1.94591	0	0	1	1	51	13	0	2	0	1	0	1.00926	3.05618	On support	0	0	2.07944	2	0	0	0
0	3.58352	0	0	1	0	51	5	0	3	1	1	1	1.00926	0.136364	Off support	0	0	3.13549	2	2	0	1
0	1.60944	0	88	1	1	51	22	1	1	0	1	0	1.00926	3.40506	On support	0	0	2.19722	2	1	2.19722	0
1	1.38629	0	0	2	0	51	21	0	0	0	0	0	1	7.92308	Off support	0	0	1.38629		0	0	0
0	1.79176	0	0	1	0	51	5	0	4	0	1	1	1.00926	0.136364	On support	0	0	2.3979	2	3	0	0
0	1.79176	0	0	0	0	51	13	0	0	1	0	0	1.01852	3.05618	Off support	0	0	1.09861	3	1	0	0
0	1.38629	0	0	1	1	51	13	0	1	0	1	0	1.00926	3.05618	On support	0	0	2.30259	3	0	0	0
0	2.30259	0	0	1	0	51	2	0	0	0	1	1	1.00926	0	On support	0	0	2.70805	1	0	0	1
0	1.09861	0	0	2	0	51	13	0	1	1	0	0	1	3.05618	Off support	0	0	2.30259	2	0	0	0
0	2.30259	0	0	0	0	51	22	0	1	1	0	0	1.01852	4.51899	Off support	0	0	2.56495	1	1	0	1
0	1.94591	0	0	0	1	51	18	0	4	0	1	0	1.01852	0.761905	On support	0	0	2.48491	1	3	0	0
0	1.38629	0	0	1	1	51	13	0	2	1	1	0	1.00926	3.05618	Off support	0	0	1.79176	2	0	0	0
0	2.07944	0	0	2	1	51	12	0	2	0	1	0	1	0.678571	On support	0	0	2.3979	3	0	0	0
0	1.79176	0	0	1	1	51	12	0	2	0	1	0	1.00926	0.678571	On support	0	0	2.19722	2	1	0	0
0	2.07944	0	0	2	1	51	12	0	2	0	1	0	1	0.678571	On support	0	0	2.70805	2	2	0	1
0	1.09861	0	0	1	0	51	22	0	2	0	0	0	1.00926	4.51899	On support	0	0	2.3979	2	2	0	0
0	1.79176	0	0	0	1	51	12	0	2	0	1	0	1.01852	0.678571	On support	0	0	2.19722	2	0	0	0
0	1.79176	0	0	1	1	51	12	0	2	0	1	0	1.00926	0.678571	On support	0	0	2.48491	2	2	0	0
0	3.4012	0	0	1	1	51	4	0	1	0	1	0	1.00926	3.26531	On support	0	0	2.07944	3	1	0	0
0	1.60944	0	0	2	1	51	12	0	2	0	1	0	1	0.678571	On support	0	0	2.3979	2	1	0	0
0	1.60944	0	0	0	1	51	12	0	2	0	1	0	1.01852	0.678571	On support	0	0	2.77259	2	1	0	1
0	1.38629	0	0	1	0	51	7	0	0	0	0	0	1.00926	5.52688	On support	0	0	2.48491	2	0	0	0
0	1.60944	0	0	2	0	51	2	0	2	0	1	1	1	0	On support	0	0	2.48491	3	0	0	0
0	1.60944	0	0	1	0	51	21	0	0	1	1	1	1.00926	7.92308	Off support	0	0	2.63906	2	4	0	1
0	2.07944	0	0	1	1	51	12	0	2	0	1	0	1.00926	0.678571	On support	0	0	2.48491	3	0	0	0
1	2.30259	0	0	0	0	51	22	0	1	0	0	0	1.01852	4.51899	Off support	0	0	2.56495	1	0	0	1
0	1.38629	0	0	1	1	51	12	0	2	0	1	0	1.00926	0.678571	On support	0	0	2.89037	2	2	0	1
0	1.60944	0	0	2	0	51	18	0	0	0	0	0	1	0.761905	On support	0	0	2.56495	4	1	0	1
0	1.38629	0	0	1	0	51	6	0	0	0	0	0	1.00926	0	On support	0	0	2.3979	3	0	0	0
0	1.60944	0	0	0	0	51	2	0	0	0	0	0	1.01852	0	Off support	0	0	1.38629	3	0	0	0
0	1.79176	0	0	1	1	51	12	0	2	0	1	0	1.00926	0.678571	On support	0	0	2.30259	2	1	0	0
0	2.07944	0	0	1	0	51	9	0	0	0	1	1	1.00926	2.60577	On support	0	0	2.63906	4	0	0	1
0	1.94591	0	0	1	1	51	11	0	1	0	1	1	1.00926	1.53846	On support	0	0	2.48491	3	1	0	0
0	1.79176	0	0	1	1	51	19	0	1	0	1	0	1.00926	17.3945	On support	0	0	3.09104	2	1	0	1
0	1.60944	0	0	2	0	52	18	0	0	0	1	1	1.28829	0.761905	Off support	0	0	1.94591	2	2	0	0
0	2.30259	0	0	1	1	52	11	0	1	0	1	0	1.2973	1.53846	On support	0	0	2.48491	3	2	0	0
0	1.38629	0	0	1	0	52	4	0	0	0	0	0	1.2973	3.26531	On support	0	0	2.48491	3	1	0	0
1	1.94591	0	0	4	0	52	6	0	0	0	0	0	1.27027	0	Off support	0	0	1.79176	2	1	0	0
0	2.99573	0	0	2	0	52	3	0	1	1	1	1	1.28829	0	Off support	0	0	2.77259	2	1	0	1
0	2.70805	0	0	0	0	52	3	0	0	0	0	0	1.30631	0	On support	0	0	1.60944	4	0	0	0
1	2.70805	0	90	4	0	52	11	1	0	0	0	0	1.27027	0.549451	On support	1	0	3.3673	4	0	3.3673	1
0	1.60944	0	0	1	0	52	6	0	0	0	0	0	1.2973	0	On support	0	0	2.63906	3	1	0	1
0	1.09861	0	0	1	1	52	19	0	1	0	1	0	1.2973	17.3945	On support	0	0	1.94591	2	1	0	0
0	1.60944	0	0	1	1	52	15	0	2	0	1	0	1.2973	0.181818	On support	0	0	2.56495	2	3	0	1
0	2.70805	0	0	1	1	52	12	0	2	0	1	0	1.2973	0.678571	On support	0	0	2.3979	2	2	0	0
0	1.60944	0	0	2	0	52	20	0	0	0	0	0	1.28829	1.89524	Off support	0	0	1.60944	3	0	0	0
0	1.09861	0	0	1	1	52	6	0	1	0	1	0	1.2973	0	On support	0	0	2.3979	3	0	0	0
0	1.38629	0	0	1	1	52	19	0	1	0	1	0	1.2973	17.3945	On support	0	0	2.30259	2	1	0	0
0	0.693147	0	0	1	1	52	19	0	1	0	1	0	1.2973	17.3945	On support	0	0	2.3979	2	1	0	0
0	0.693147	0	0	0	0	52	22	0	1	0	0	0	1.30631	4.51899	Off support	0	0	2.48491	2	1	0	0
0	1.60944	0	0	0	0	52	18	0	0	0	0	0	1.30631	0.761905	On support	0	0	1.60944	3	0	0	0
0	2.19722	0	0	2	0	52	3	0	1	0	0	0	1.28829	0	On support	0	0	1.79176	4	1	0	0
0	0.693147	0	0	2	0	52	19	0	1	0	0	0	1.28829	17.3945	Off support	0	0	2.07944	2	0	0	0
0	2.30259	0	0	1	1	52	3	0	0	0	1	0	1.2973	0	On support	0	0	2.07944	3	1	0	0
0	1.60944	0	0	1	0	52	6	0	0	0	0	0	1.2973	0	On support	0	0	2.70805	3	0	0	1
0	3.68888	0	0	0	0	52	24	0	0	0	0	0	1.30631	0	Off support	0	0	1.60944	3	2	0	0
0	1.38629	0	0	0	1	52	17	0	1	0	1	0	1.30631	2.73267	On support	0	0	1.79176	2	0	0	0
0	1.38629	0	0	1	1	52	12	0	2	0	1	0	1.2973	0.678571	On support	0	0	2.07944	2	2	0	0
0	1.79176	0	0	0	1	52	20	0	0	0	1	0	1.30631	1.89524	On support	0	0	2.3979	3	0	0	0
0	2.30259	0	0	2	0	52	11	0	2	0	0	0	1.28829	1.53846	On support	0	0	2.07944	3	1	0	0
0	1.79176	0	0	0	1	52	16	0	1	0	1	0	1.30631	27.0116	On support	0	0	2.70805	3	0	0	1
0	1.60944	0	0	2	1	52	12	0	3	0	1	0	1.28829	0.678571	On support	0	0	2.3979	2	3	0	0
0	1.09861	0	0	1	0	52	9	0	0	0	0	0	1.2973	2.60577	On support	0	0	2.83321	3	3	0	1
0	2.70805	0	0	1	0	52	3	0	1	1	1	1	1.2973	0	Off support	0	0	2.83321	3	1	0	1
0	1.79176	0	0	1	1	52	12	0	1	0	1	0	1.2973	0.678571	On support	0	0	2.30259	3	1	0	0
0	2.30259	0	0	1	1	52	19	0	1	0	1	0	1.2973	17.3945	On support	0	0	1.94591	2	1	0	0
0	1.79176	0	0	2	1	52	11	0	1	0	1	0	1.28829	1.53846	On support	0	0	1.94591	4	3	0	0
0	1.79176	0	88	1	1	52	14	1	1	0	1	0	1.2973	1.07317	On support	0	0	2.19722	2	1	2.19722	0
0	2.30259	0	0	0	0	52	1	0	0	0	0	0	1.30631	0.306123	On support	0	0	2.48491	2	0	0	0
1	2.70805	0	0	1	1	52	18	0	0	0	1	0	1.2973	0.761905	Off support	0	0	2.63906	3	0	0	1
0	2.30259	0	0	3	0	52	2	0	0	0	0	0	1.27928	0	Off support	0	0	2.07944	3	0	0	0
0	3.4012	0	0	1	0	52	4	0	1	0	1	1	1.2973	3.26531	On support	0	0	2.56495	3	1	0	1
0	1.79176	0	0	2	0	52	9	0	0	0	0	0	1.28829	2.60577	On support	0	0	2.19722	4	0	0	0
0	2.30259	0	88	1	1	52	22	1	1	0	1	0	1.2973	3.40506	On support	0	0	2.70805	2	1	2.70805	1
0	1.38629	0	0	0	0	52	2	0	0	0	0	0	1.30631	0	Off support	0	0	2.56495	4	2	0	1
0	0	0	0	2	0	52	23	0	0	1	0	0	1.28829	6.48276	Off support	0	0	2.63906	3	0	0	1
0	2.07944	0	0	2	0	52	9	0	0	0	0	0	1.28829	2.60577	On support	0	0	2.70805	4	2	0	1
0	2.89037	0	0	1	1	52	4	0	1	1	1	0	1.2973	3.26531	Off support	0	0	2.48491	3	1	0	0
1	4.60517	0	0	0	0	52	17	0	0	0	1	1	1.30631	2.73267	On support	0	0	2.19722	3	2	0	0
0	1.60944	0	0	2	1	52	12	0	2	0	1	0	1.28829	0.678571	On support	0	0	2.30259	2	2	0	0
0	1.38629	0	0	1	0	52	6	0	0	0	0	0	1.2973	0	On support	0	0	1.79176	3	1	0	0
0	1.60944	0	0	2	0	52	9	0	1	0	0	0	1.28829	2.60577	On support	0	0	2.56495	3	2	0	1
0	1.94591	0	0	1	1	52	22	0	1	0	1	0	1.2973	4.51899	On support	0	0	2.19722	3	0	0	0
0	2.30259	0	0	0	0	52	2	0	0	0	0	0	1.30631	0	On support	0	0	2.3979	1	1	0	0
0	1.09861	0	0	2	0	52	22	0	1	0	0	0	1.28829	4.51899	On support	0	0	2.3979	2	1	0	0
0	1.38629	0	0	2	1	52	12	0	2	0	1	0	1.28829	0.678571	On support	0	0	2.19722	2	2	0	0
0	1.79176	0	0	1	0	52	17	0	0	1	0	0	1.2973	2.73267	Off support	0	0	2.3979	3	0	0	0
0	0.693147	0	0	2	0	52	19	0	0	0	0	0	1.28829	17.3945	Off support	0	0	2.77259	2	0	0	1
0	1.60944	0	0	1	1	52	19	0	1	0	1	0	1.2973	17.3945	On support	0	0	2.07944	2	1	0	0
0	1.38629	0	0	1	1	52	12	0	2	0	1	0	1.2973	0.678571	On support	0	0	2.48491	2	1	0	0
0	1.09861	0	0	3	1	52	12	0	2	0	1	0	1.27928	0.678571	Off support	0	0	2.70805	3	2	0	1
0	0.693147	0	0	1	1	52	19	0	1	0	1	0	1.2973	17.3945	On support	0	0	2.3979	2	1	0	0
0	0.693147	0	90	1	1	52	4	1	1	0	1	0	1.2973	2.34694	On support	0	0	2.56495	2	1	2.56495	1
0	1.94591	0	0	2	0	52	3	0	1	0	1	1	1.28829	0	On support	0	0	1.94591	3	2	0	0
0	2.77259	0	0	4	0	52	23	0	0	0	0	0	1.27027	6.48276	Off support	0	0	2.56495	1	0	0	1
0	1.79176	0	0	1	1	52	4	0	0	0	1	0	1.2973	3.26531	On support	0	0	1.60944	3	1	0	0
0	1.79176	0	0	2	0	52	5	0	1	0	0	0	1.28829	0.136364	On support	0	0	2.3979	4	3	0	0
1	2.30259	0	0	0	1	52	17	0	1	0	1	0	1.30631	2.73267	Off support	0	0	2.56495	3	0	0	1
1	2.99573	0	0	0	0	52	17	0	1	0	1	1	1.30631	2.73267	Off support	0	0	2.63906	3	0	0	1
0	2.07944	1	86	0	1	52	21	1	0	0	1	0	1.30631	4.61538	On support	0	1	2.56495	1	1	2.56495	1
0	2.89037	0	0	2	0	52	17	0	0	0	0	0	1.28829	2.73267	On support	0	0	2.30259	3	0	0	0
0	1.38629	0	87	1	1	52	16	1	1	0	1	0	1.2973	26	On support	0	0	1.94591	2	1	1.94591	0
0	2.3979	0	15	1	0	52	5	1	1	0	0	0	1.2973	0	On support	0	0	1.79176	2	1	1.79176	0
0	1.38629	0	0	2	1	52	15	0	1	0	1	0	1.28829	0.181818	On support	0	0	2.19722	2	1	0	0
0	1.38629	0	0	2	1	52	24	0	2	0	1	0	1.28829	0	On support	0	0	2.3979	2	2	0	0
0	1.60944	0	0	1	1	52	22	0	1	0	1	0	1.2973	4.51899	On support	0	0	1.60944	3	0	0	0
0	1.38629	0	0	2	0	52	18	0	2	0	1	1	1.28829	0.761905	Off support	0	0	1.60944	2	2	0	0
0	0.693147	0	0	3	0	52	23	0	0	0	0	0	1.27928	6.48276	On support	0	0	2.07944	2	0	0	0
0	1.79176	0	0	2	1	52	5	0	1	0	1	0	1.28829	0.136364	On support	0	0	2.30259	1	3	0	0
0	2.3979	0	0	0	1	52	16	0	0	0	1	0	1.30631	27.0116	On support	0	0	2.48491	3	0	0	0
0	2.56495	0	0	1	0	52	5	0	1	0	0	0	1.2973	0.136364	Off support	0	0	2.70805	2	1	0	1
0	2.07944	0	0	1	0	52	9	0	1	0	0	0	1.2973	2.60577	On support	0	0	2.3979	2	1	0	0
0	0.693147	0	0	1	0	52	13	0	1	0	0	0	1.2973	3.05618	On support	0	0	2.19722	2	0	0	0
0	2.07944	0	0	0	1	52	16	0	1	0	1	0	1.30631	27.0116	On support	0	0	2.3979	3	0	0	0
0	1.09861	0	0	2	1	52	10	0	0	0	1	0	1.28829	2.24074	On support	0	0	2.3979	3	2	0	0
0	2.70805	0	0	1	0	52	2	0	1	0	1	1	1.2973	0	On support	0	0	2.56495	3	0	0	1
0	1.60944	0	0	2	0	52	3	0	0	1	0	0	1.28829	0	Off support	0	0	2.77259	4	1	0	1
0	1.79176	0	0	1	0	52	4	0	0	0	0	0	1.2973	3.26531	On support	0	0	2.48491	3	1	0	0
0	0.693147	0	0	3	0	52	18	0	0	0	0	0	1.27928	0.761905	Off support	0	0	2.56495	2	0	0	1
0	2.56495	0	0	1	1	52	4	0	1	1	1	0	1.2973	3.26531	Off support	0	0	2.48491	2	1	0	0
0	2.99573	0	0	1	1	52	18	0	0	0	1	0	1.2973	0.761905	On support	0	0	2.70805	1	0	0	1
0	0.693147	0	0	1	0	52	13	0	1	0	0	0	1.2973	3.05618	On support	0	0	2.3979	2	1	0	0
0	2.70805	0	0	2	0	52	3	0	1	1	1	1	1.28829	0	Off support	0	0	2.83321	2	1	0	1
0	2.30259	0	0	1	0	52	7	0	0	0	0	0	1.2973	5.52688	On support	0	0	2.19722	3	0	0	0
1	1.79176	0	0	2	1	52	15	0	2	0	1	0	1.28829	0.181818	Off support	0	0	2.48491	2	3	0	0
0	1.09861	0	0	1	1	52	13	0	1	0	1	0	1.2973	3.05618	On support	0	0	2.56495	2	1	0	1
0	2.56495	0	0	0	0	52	18	0	0	0	0	0	1.30631	0.761905	On support	0	0	2.56495	3	0	0	1
0	1.60944	0	0	2	0	52	22	0	1	0	0	0	1.28829	4.51899	Off support	0	0	2.63906	2	1	0	1
0	2.70805	0	90	1	1	52	4	1	1	0	1	0	1.2973	2.34694	On support	0	0	2.19722	2	1	2.19722	0
0	2.30259	0	0	2	1	52	22	0	2	0	1	0	1.28829	4.51899	On support	0	0	2.48491	3	0	0	0
1	4.60517	0	0	0	0	52	17	0	0	0	0	0	1.30631	2.73267	Off support	0	0	2.70805	3	0	0	1
1	1.94591	0	0	3	0	52	21	0	2	0	0	0	1.27928	7.92308	Off support	0	0	2.70805	2	1	0	1
0	2.07944	0	0	1	0	52	17	0	0	1	1	1	1.2973	2.73267	Off support	0	0	2.30259	4	0	0	0
0	2.48491	0	0	1	0	52	22	0	1	0	0	0	1.2973	4.51899	On support	0	0	2.56495	2	1	0	1
0	1.79176	0	0	0	0	52	25	0	0	0	0	0	1.30631	2.44928	On support	0	0	1.94591	3	0	0	0
0	1.09861	0	0	1	1	52	12	0	2	0	1	0	1.2973	0.678571	On support	0	0	2.99573	2	1	0	1
0	1.38629	0	0	1	1	52	12	0	2	0	1	0	1.2973	0.678571	On support	0	0	2.48491	2	3	0	0
0	2.70805	0	0	3	1	52	5	0	1	1	1	0	1.27928	0.136364	Off support	0	0	2.83321	3	4	0	1
0	2.30259	0	0	2	0	52	23	0	0	0	0	0	1.28829	6.48276	On support	0	0	2.56495	2	0	0	1
0	4.60517	0	0	0	0	52	17	0	0	0	1	1	1.30631	2.73267	Off support	0	0	3.04452	3	0	0	1
0	1.60944	0	0	3	1	52	18	0	0	0	1	0	1.27928	0.761905	Off support	0	0	2.30259	3	0	0	0
0	2.99573	0	0	1	0	52	6	0	0	0	0	0	1.2973	0	Off support	0	0	2.83321	3	0	0	1
0	1.09861	0	0	1	1	52	17	0	1	0	1	0	1.2973	2.73267	On support	0	0	2.83321	2	0	0	1
0	1.38629	0	0	1	1	52	12	0	2	0	1	0	1.2973	0.678571	On support	0	0	2.30259	3	1	0	0
0	1.38629	0	0	0	1	52	17	0	1	0	1	0	1.30631	2.73267	On support	0	0	2.19722	3	0	0	0
0	2.99573	0	0	2	0	52	21	0	0	0	0	0	1.28829	7.92308	Off support	0	0	2.19722	2	1	0	0
0	3.4012	0	0	0	0	55	2	0	0	0	0	0	0.792	0	Off support	0	0	3.3673	1	0	0	1
1	4.78749	0	0	0	0	55	21	0	0	0	0	0	0.792	7.92308	On support	0	0	2.30259	2	0	0	0
0	1.09861	0	0	1	1	55	22	0	1	0	1	0	0.784	4.51899	On support	0	0	2.56495	2	2	0	1
0	4.49981	0	0	1	1	55	22	0	1	0	1	0	0.784	4.51899	Off support	0	0	3.13549	3	1	0	1
0	4.49981	0	0	1	1	55	22	0	1	0	1	0	0.784	4.51899	On support	0	0	2.70805	3	1	0	1
0	2.30259	0	0	1	0	55	22	0	1	0	0	0	0.784	4.51899	On support	0	0	3.17805	2	0	0	1
0	1.60944	0	0	1	0	55	22	0	1	0	0	0	0.784	4.51899	On support	0	0	2.3979	2	1	0	0
0	1.60944	0	0	0	0	55	2	0	0	0	0	0	0.792	0	Off support	0	0	2.48491	3		0	0
0	1.09861	0	0	2	0	55	22	0	1	0	0	0	0.776	4.51899	On support	0	0	2.48491	1	0	0	0
1	3.91202	0	0	2	0	55	22	0	1	0	0	0	0.776	4.51899	On support	0	0	2.56495	1	0	0	1
0	4.33073	0	0	3	0	55	23	0	0	0	0	0	0.768	6.48276	On support	0	0	2.83321	2	0	0	1
1	5.29832	0	0	2	0	55	23	0	0	0	0	0	0.776	6.48276	On support	0	0	2.07944	2	1	0	0
0	5.70378	0	0	3	0	55	23	0	0	0	0	0	0.768	6.48276	Off support	0	0	2.30259	3	0	0	0
0	5.01063	0	0	2	0	55	23	0	1	0	1	1	0.776	6.48276	Off support	0	0	2.77259	3	0	0	1
1	3.95124	0	0	1	0	55	23	0	0	0	0	0	0.784	6.48276	Off support	0	0	2.30259	2	0	0	0
1	2.99573	0	0	2	0	55	2	0	0	0	1	1	0.776	0	Off support	0	0	2.30259	3	0	0	0
0	5.70378	0	0	3	0	55	23	0	0	0	1	1	0.768	6.48276	Off support	0	0	2.89037	2	0	0	1
0	2.99573	0	0	0	0	55	2	0	0	0	0	0	0.792	0	On support	0	0	1.79176	1	0	0	0
0	2.99573	0	0	1	0	55	24	0	2	0	1	1	0.784	0	Off support	0	0	3.73767	2	2	0	1
1	2.70805	0	0	0	0	55	1	0	1	0	0	0	0.792	0.306123	Off support	0	0	2.56495	3	0	0	1
0	3.91202	0	0	0	0	55	1	0	0	0	0	0	0.792	0.306123	On support	0	0	2.19722	3	0	0	0
1	2.70805	0	0	0	0	55	24	0	0	0	0	0	0.792	0	Off support	0	0	2.07944	3	2	0	0
0	6.13123	0	0	0	0	55	24	0	0	0	0	0	0.792	0	Off support	0	0	2.83321	3	2	0	1
1	3.68888	0	0	0	0	55	24	0	0	0	0	0	0.792	0	Off support	0	0	2.3979	2	2	0	0
0	3.68888	0	0	0	0	55	24	0	0	0	1	1	0.792	0	Off support	0	0	3.13549	2	4	0	1
0	4.49981	0	0	0	0	55	1	0	0	0	0	0	0.792	0.306123	On support	0	0	2.3979	3	0	0	0
0	4.00733	0	0	0	1	55	1	0	2	0	1	0	0.792	0.306123	On support	0	0	2.3979	3	1	0	0
0	1.79176	0	0	0	0	55	25	0	1	0	1	1	0.792	2.44928	On support	0	0	2.19722	2	1	0	0
0	4.09434	0	0	1	0	55	1	0	0	0	0	0	0.784	0.306123	On support	0	0	2.56495	1	2	0	1
0	3.17805	0	0	1	0	55	25	0	1	0	1	1	0.784	2.44928	Off support	0	0	1.60944	3	0	0	0
0	3.4012	0	0	1	0	55	25	0	1	0	1	1	0.784	2.44928	Off support	0	0	2.89037	3	0	0	1
0	3.21888	0	0	0	0	55	8	0	0	0	0	0	0.792	0.0666667	Off support	0	0	1.79176	3	1	0	0
0	3.21888	0	0	0	1	55	8	0	0	0	1	0	0.792	0.0666667	On support	0	0	2.48491	3	1	0	0
1	3.21888	0	0	0	0	55	8	0	0	0	0	0	0.792	0.0666667	On support	0	0	2.56495	3	1	0	1
0	2.70805	0	0	0	0	55	8	0	0	0	0	0	0.792	0.0666667	On support	0	0	2.3979	3	1	0	0
1	4.2485	0	0	0	0	55	7	0	0	0	0	0	0.792	5.52688	Off support	0	0	2.56495	3	1	0	1
0	3.21888	0	0	0	0	55	8	0	0	0	0	0	0.792	0.0666667	On support	0	0	1.94591	3	1	0	0
0	3.91202	0	0	2	0	55	9	0	0	0	0	0	0.776	2.60577	Off support	0	0	2.63906	4	0	0	1
0	3.68888	0	0	1	0	55	9	0	0	0	0	0	0.784	2.60577	Off support	0	0	2.99573	3	3	0	1
0	3.80666	0	60	2	0	55	9	1	0	0	0	0	0.776	2.02885	On support	0	0	2.19722	3	0	2.19722	0
1	2.77259	0	0	1	0	55	9	0	0	0	0	0	0.784	2.60577	Off support	0	0	2.19722	3	2	0	0
0	3.09104	0	0	2	1	55	9	0	0	0	1	0	0.776	2.60577	Off support	0	0	3.3673	3	2	0	1
0	4.09434	0	0	2	1	55	9	0	0	0	1	0	0.776	2.60577	Off support	0	0	3.43399	4	0	0	1
1	3.4012	0	0	0	0	55	7	0	0	0	0	0	0.792	5.52688	On support	0	0	2.3979	3	0	0	0
1	4.38203	0	0	1	0	55	9	0	1	0	0	0	0.784	2.60577	Off support	0	0	2.48491	2	0	0	0
0	3.4012	0	0	0	0	55	10	0	0	0	0	0	0.792	2.24074	On support	0	0	2.3979	3	2	0	0
0	2.99573	0	0	0	0	55	10	0	0	0	0	0	0.792	2.24074	On support	0	0	2.3979	3	2	0	0
0	1.60944	0	0	0	0	55	10	0	1	0	0	0	0.792	2.24074	Off support	0	0	2.63906	3	2	0	1
0	3.4012	0	0	0	0	55	10	0	0	0	0	0	0.792	2.24074	Off support	0	0	2.30259	3	2	0	0
0	3.82864	0	0	0	0	55	7	0	0	0	1	1	0.792	5.52688	On support	0	0	2.56495	3	0	0	1
0	3.91202	0	0	0	0	55	6	0	1	0	1	1	0.792	0	Off support	0	0	2.07944	3	0	0	0
0	4.38203	0	0	1	0	55	10	0	0	0	0	0	0.784	2.24074	Off support	0	0	2.70805	3	2	0	1
0	2.99573	0	0	1	0	55	10	0	0	0	0	0	0.784	2.24074	On support	0	0	2.63906	3	2	0	1
0	4.38203	0	51	1	0	55	10	1	0	0	0	0	0.784	1.76852	On support	0	0	2.63906	3	2	2.63906	1
0	2.30259	0	0	1	1	55	11	0	1	0	1	0	0.784	1.53846	On support	0	0	2.30259	3	1	0	0
0	5.43808	0	0	1	0	55	11	0	1	0	1	1	0.784	1.53846	Off support	0	0	3.04452	3	1	0	1
0	5.39363	0	0	1	0	55	11	0	1	0	1	1	0.784	1.53846	Off support	0	0	2.99573	3	1	0	1
0	3.4012	0	0	1	0	55	6	0	0	0	0	0	0.784	0	On support	0	0	2.56495	3	0	0	1
0	4.2485	0	0	1	0	55	11	0	0	0	0	0	0.784	1.53846	On support	0	0	2.3979	1	4	0	0
0	2.99573	0	0	1	0	55	11	0	2	0	1	1	0.784	1.53846	On support	0	0	2.63906	4	0	0	1
0	3.17805	0	0	3	1	55	11	0	2	0	1	0	0.768	1.53846	Off support	0	0	2.30259	4	0	0	0
0	1.60944	0	0	2	1	55	12	0	1	0	1	0	0.776	0.678571	On support	0	0	2.30259	3	2	0	0
0	5.70378	0	0	1	1	55	6	0	1	0	1	0	0.784	0	Off support	0	0	1.94591	3	2	0	0
0	4.45435	0	0	1	1	55	12	0	3	0	1	0	0.784	0.678571	On support	0	0	2.48491	2	3	0	0
0	3.13549	0	0	1	1	55	12	0	1	0	1	0	0.784	0.678571	On support	0	0	2.19722	2	1	0	0
1	3.55535	0	0	0	1	55	12	0	2	0	1	0	0.792	0.678571	Off support	0	0	2.30259	3	1	0	0
0	1.60944	0	0	1	1	55	12	0	1	0	1	0	0.784	0.678571	On support	0	0	2.70805	3	1	0	1
0	3.55535	0	0	1	1	55	12	0	1	0	1	0	0.784	0.678571	On support	0	0	2.30259	3	1	0	0
0	4.41884	0	0	0	0	55	25	0	1	0	1	1	0.792	2.44928	Off support	0	0	2.07944	3	0	0	0
0	1.60944	0	0	2	1	55	12	0	1	0	1	0	0.776	0.678571	On support	0	0	2.19722	3	0	0	0
0	2.30259	0	0	0	1	55	13	0	0	0	1	0	0.792	3.05618	On support	0	0	2.63906	3	1	0	1
0	4.09434	0	0	0	0	55	6	0	0	0	0	0	0.792	0	On support	0	0	2.19722	3	0	0	0
0	4.60517	0	0	3	0	55	13	0	1	0	0	0	0.768	3.05618	Off support	0	0	3.17805	2	0	0	1
0	2.48491	0	0	1	1	55	14	0	1	0	1	0	0.784	2.14634	On support	0	0	2.3979	2	1	0	0
1	2.56495	0	0	2	1	55	5	0	2	0	1	1	0.776	0.136364	Off support	0	0	1.79176	2	1	0	0
0	3.68888	0	0	1	0	55	5	0	1	0	1	1	0.784	0.136364	Off support	0	0	1.60944	2	1	0	0
1	3.91202	0	0	1	1	55	14	0	1	0	1	0	0.784	2.14634	Off support	0	0	2.3979	3	0	0	0
0	4.82831	0	0	1	1	55	15	0	1	0	1	0	0.784	0.181818	On support	0	0	2.30259	3	1	0	0
0	4.56435	0	0	0	0	55	5	0	1	0	0	0	0.792	0.136364	Off support	0	0	2.99573	2	3	0	1
0	2.30259	0	0	2	1	55	4	0	0	0	1	0	0.776	3.26531	On support	0	0	2.77259	3	1	0	1
0	3.91202	0	0	0	0	55	15	0	1	0	0	0	0.792	0.181818	On support	0	0	2.3979	1	0	0	0
0	1.79176	0	0	2	1	55	15	0	2	0	1	0	0.776	0.181818	On support	0	0	2.48491	2	2	0	0
0	3.68888	0	0	0	1	55	15	0	0	0	1	0	0.792	0.181818	On support	0	0	2.70805	1	1	0	1
0	3.49651	0	0	1	1	55	15	0	1	0	1	0	0.784	0.181818	On support	0	0	2.48491	3	1	0	0
1	2.70805	0	0	0	1	55	16	0	1	0	1	0	0.792	27.0116	Off support	0	0	2.3979	3	0	0	0
0	3.91202	0	0	0	1	55	16	0	0	0	1	0	0.792	27.0116	On support	0	0	2.3979	2	0	0	0
0	1.79176	0	87	1	1	55	16	1	1	0	1	0	0.784	26	On support	0	0	2.19722	2	1	2.19722	0
0	2.30259	0	0	2	1	55	4	0	0	0	1	0	0.776	3.26531	On support	0	0	2.77259	3	1	0	1
0	2.30259	0	0	2	1	55	4	0	0	0	1	0	0.776	3.26531	On support	0	0	2.3979	3	1	0	0
0	4.09434	0	0	0	0	55	7	0	0	0	0	0	0.792	5.52688	On support	0	0	2.30259	3	1	0	0
0	3.4012	0	0	0	1	55	16	0	0	0	1	0	0.792	27.0116	On support	0	0	2.3979	3	0	0	0
1	3.55535	0	0	1	0	55	17	0	0	0	1	1	0.784	2.73267	Off support	0	0	2.19722	3	0	0	0
0	3.4012	0	0	0	0	55	17	0	2	0	1	1	0.792	2.73267	Off support	0	0	2.70805	2	2	0	1
0	5.1358	0	0	1	0	55	17	0	0	0	1	1	0.784	2.73267	Off support	0	0	2.56495	3	1	0	1
0	2.48491	0	0	0	0	55	17	0	0	0	0	0	0.792	2.73267	On support	0	0	2.56495	3	0	0	1
1	4.20469	0	0	0	1	55	17	0	1	0	1	0	0.792	2.73267	Off support	0	0	2.07944	3	0	0	0
0	2.30259	0	0	0	0	55	17	0	0	0	0	0	0.792	2.73267	Off support	0	0	2.19722	4	0	0	0
0	3.4012	0	0	0	1	55	17	0	1	0	1	0	0.792	2.73267	On support	0	0	2.77259	2	0	0	1
1	4.60517	0	0	1	0	55	4	0	1	0	0	0	0.784	3.26531	Off support	0	0	2.77259	3	1	0	1
0	1.38629	0	0	0	0	55	18	0	0	0	0	0	0.792	0.761905	Off support	0	0	3.13549	3	1	0	1
0	5.29832	0	0	0	0	55	18	0	0	0	1	1	0.792	0.761905	Off support	0	0	2.48491	2	0	0	0
0	2.99573	0	0	0	0	55	25	0	1	0	1	1	0.792	2.44928	On support	0	0	2.19722	2	1	0	0
1	3.80666	0	0	0	1	55	18	0	0	0	1	0	0.792	0.761905	Off support	0	0	2.63906	4	0	0	1
0	1.60944	0	0	1	1	55	3	0	2	0	1	0	0.784	0	On support	0	0	1.94591	4	1	0	0
0	2.48491	0	0	0	1	55	18	0	2	0	1	0	0.792	0.761905	On support	0	0	2.89037	1	3	0	1
1	3.91202	0	0	0	0	55	18	0	0	0	0	0	0.792	0.761905	On support	0	0	2.56495	2	0	0	1
0	4.09434	0	0	1	1	55	19	0	1	0	1	0	0.784	17.3945	On support	0	0	2.56495	2	1	0	1
1	2.70805	0	0	0	1	55	19	0	0	0	1	0	0.792	17.3945	Off support	0	0	2.70805	3	0	0	1
0	3.4012	0	0	1	0	55	3	0	0	0	0	0	0.784	0	On support	0	0	2.30259	3	1	0	0
1	2.70805	0	0	0	1	55	19	0	0	0	1	1	0.792	17.3945	Off support	0	0	3.2581	2	0	0	1
0	2.07944	0	0	1	1	55	3	0	2	0	1	0	0.784	0	On support	0	0	2.07944	3	1	0	0
0	3.4012	0	0	1	1	55	19	0	1	0	1	0	0.784	17.3945	On support	0	0	2.3979	2	1	0	0
0	3.4012	0	0	1	0	55	3	0	2	0	0	0	0.784	0	On support	0	0	2.56495	3	1	0	1
1	2.99573	0	0	1	1	55	19	0	1	0	1	0	0.784	17.3945	On support	0	0	2.3979	2	0	0	0
[truncated: 257 more rows]
